# Supplementary material for: Penta­kis(ethyl­enediammonium) tri-μ-sulfato-bis­[tris­ulfatocerate(IV)] trihydrate
Source: Acta Crystallogr Sect E Struct Rep Online. 2010 Jun 16;66(Pt 7):m797–8. doi: 10.1107/S1600536810021811 (PMC3006805; doi:10.1107/S1600536810021811)
Supplement: Supplementary file 1 [file e-66-0m797-sup1.cif]

##############################################################################
###                                                                        ###
###        Electronic paper (Acta Crystallographica Section E)             ###
###                                                                        ###
##############################################################################
#                                                                            #
# This CIF contains the data in a paper accepted for publication in Acta     #
# Crystallographica Section E. It conforms to the requirements of Notes      #
# for Authors for Section E, and has been peer reviewed under the auspices   #
# of the IUCr Commission on Journals.                                        #
#                                                                            #
# Full details of the Crystallographic Information File format               #
# are given in the paper "The Crystallographic Information File (CIF):       #
# a New Standard Archive File for Crystallography" by S. R. Hall, F. H.      #
# Allen and I. D. Brown [Acta Cryst. (1991), A47, 655-685].                  #
#                                                                            #
# The current version of the core CIF dictionary is obtainable from          #
# ftp://ftp.iucr.org/pub/cif_core.dic. The current version number is 2.4.    #
#                                                                            #
# Software is freely available for graphical display of the structure(s) in  #
# this CIF.  For information consult the CIF home page http://www.iucr.org/  #
# cif/home.html                                                              #
#                                                                            #
# This file may be used for bona fide research purposes within the           #
# scientific community so long as proper attribution is given to the journal # 
# article from which it was obtained.                                        #
#                                                                            #
##############################################################################
                                             
data_global
_audit_creation_method     SHELXL-97
_journal_date_recd_electronic     2010-06-03
_journal_date_accepted     2010-06-07
_journal_name_full     'Acta Crystallographica, Section E'
_journal_year     2010
_journal_volume     66
_journal_issue      7
_journal_page_first     m797
_journal_page_last     m798
_journal_paper_category     QM
_journal_coeditor_code     XU2776
_publ_contact_author
;
     Dr. Seik Weng Ng
     Department of Chemistry
     University of Malaya
     50603 Kuala Lumpur
     Malaysia
;
_publ_contact_author_email     seikweng@um.edu.my
_publ_contact_author_fax     '03 7967 4193'
_publ_contact_author_phone     '03 7967 6778'
_publ_section_title
;
Pentakis(ethylenediammonium) tri-\m-sulfato-bis[trisulfatocerate(IV)]
trihydrate
;
loop_
    _publ_author_name
    _publ_author_address
    'Jabeen, Nadia'
;
Department of Chemistry
University of Engineering & Technology
Lahore 54000
Pakistan
;
    'Ahmad, Saeed'
;
     Department of Chemistry
     Government College University
     54000 Lahore
     Pakistan
;
    'Meer, Ali Farooq'
;
     Department of Chemistry
     Government College University
     54000 Lahore
     Pakistan
;
    'Khan, Islam Ullah'
;
    Department of Chemistry
     Government College University
     54000 Lahore
     Pakistan
;
    'Ng, Seik Weng'
;
     Department of Chemistry
     University of Malaya
     50603 Kuala Lumpur
     Malaysia
;
_publ_section_synopsis     .
data_I
_audit_creation_method     SHELXL-97
_chemical_name_systematic
;
Pentakis(ethylenediammonium) tri-\m-sulfato-bis[trisulfatocerate(IV)]
trihydrate
;
_chemical_name_common     ?
_chemical_formula_moiety     '5(C2 H10 N2 2+), Ce2 O36 S9 10-, 3(H2 O)'
_chemical_formula_sum     'C10 H56 Ce2 N10 O39 S9'
_chemical_formula_iupac     '(C2 H10 N2)5 [Ce2 (S O4)9], 3H2 O'
_chemical_formula_weight     1509.43
_chemical_melting_point     ?
_symmetry_cell_setting     triclinic
_symmetry_space_group_name_H-M     'P -1'
_symmetry_space_group_name_Hall     '-P 1'
loop_
    _symmetry_equiv_pos_as_xyz
    'x, y, z'
    '-x, -y, -z'
_cell_length_a     11.6716(2)
_cell_length_b     13.3506(2)
_cell_length_c     15.4143(2)
_cell_angle_alpha     83.8823(5)
_cell_angle_beta     88.0962(5)
_cell_angle_gamma     73.7832(6)
_cell_volume     2293.18(6)
_cell_formula_units_Z     2
_cell_measurement_reflns_used     9964
_cell_measurement_theta_min     2.7
_cell_measurement_theta_max     28.3
_cell_measurement_temperature     293(2)
_exptl_crystal_description     Prism
_exptl_crystal_colour     Yellow
_exptl_crystal_size_max     0.15
_exptl_crystal_size_mid     0.10
_exptl_crystal_size_min     0.05
_exptl_crystal_density_diffrn     2.186
_exptl_crystal_density_meas     ?
_exptl_crystal_density_method     'not measured'
_exptl_crystal_F_000     1516
_exptl_absorpt_coefficient_mu     2.494
_exptl_absorpt_correction_type     multi-scan
_exptl_absorpt_process_details     '(SADABS; Sheldrick, 1996)'
_exptl_absorpt_correction_T_min     0.7060
_exptl_absorpt_correction_T_max     0.8854
_diffrn_ambient_temperature     293(2)
_diffrn_radiation_type     MoK\a
_diffrn_radiation_wavelength     0.71073
_diffrn_radiation_source     'fine-focus sealed tube'
_diffrn_radiation_monochromator     graphite
_diffrn_measurement_device_type     'Bruker Kappa APEXII diffractometer'
_diffrn_measurement_method     '\f and \w scans'
_diffrn_detector_area_resol_mean     ?
_diffrn_reflns_number     39247
_diffrn_reflns_av_R_equivalents     0.0316
_diffrn_reflns_av_sigmaI/netI     0.0285
_diffrn_reflns_theta_min     1.33
_diffrn_reflns_theta_max     27.50
_diffrn_reflns_theta_full     27.50
_diffrn_measured_fraction_theta_max     0.989
_diffrn_measured_fraction_theta_full     0.989
_diffrn_reflns_limit_h_min     -15
_diffrn_reflns_limit_h_max     14
_diffrn_reflns_limit_k_min     -17
_diffrn_reflns_limit_k_max     17
_diffrn_reflns_limit_l_min     -19
_diffrn_reflns_limit_l_max     20
_diffrn_standards_number     0
_diffrn_standards_interval_count     0
_diffrn_standards_interval_time     0
_diffrn_standards_decay_%     0
_reflns_number_total     10407
_reflns_number_gt     9501
_reflns_threshold_expression     I>2\s(I)
_refine_ls_structure_factor_coef     Fsqd
_refine_ls_matrix_type     full
_refine_ls_R_factor_all     0.0365
_refine_ls_R_factor_gt     0.0289
_refine_ls_wR_factor_gt     0.0924
_refine_ls_wR_factor_ref     0.1174
_refine_ls_goodness_of_fit_ref     1.249
_refine_ls_restrained_S_all     1.250
_refine_ls_number_reflns     10407
_refine_ls_number_parameters     637
_refine_ls_number_restraints     37
_refine_ls_hydrogen_treatment     constr
_refine_ls_weighting_scheme     calc
_refine_ls_weighting_details
         'calc w=1/[\s^2^(Fo^2^)+(0.0630P)^2^+3.8392P] where P=(Fo^2^+2Fc^2^)/3'
_atom_sites_solution_hydrogens     geom
_atom_sites_solution_primary     direct
_atom_sites_solution_secondary     difmap
_refine_ls_shift/su_max     0.001
_refine_ls_shift/su_mean     0.001
_refine_diff_density_max     1.800
_refine_diff_density_min     -1.562
_refine_ls_extinction_method     none
_refine_ls_extinction_coef     ?
loop_
    _atom_type_symbol
    _atom_type_description
    _atom_type_scat_dispersion_real
    _atom_type_scat_dispersion_imag
    _atom_type_scat_source
    'C' 'C' 0.0033 0.0016
                         'International Tables Vol C Tables 4.2.6.8 and 6.1.1.4'
    'H' 'H' 0.0000 0.0000
                         'International Tables Vol C Tables 4.2.6.8 and 6.1.1.4'
    'N' 'N' 0.0061 0.0033
                         'International Tables Vol C Tables 4.2.6.8 and 6.1.1.4'
    'O' 'O' 0.0106 0.0060
                         'International Tables Vol C Tables 4.2.6.8 and 6.1.1.4'
    'S' 'S' 0.1246 0.1234
                         'International Tables Vol C Tables 4.2.6.8 and 6.1.1.4'
    'Ce' 'Ce' -0.2486 2.6331
                         'International Tables Vol C Tables 4.2.6.8 and 6.1.1.4'
_computing_data_collection     'APEX2 (Bruker, 2009)'
_computing_cell_refinement     'SAINT (Bruker, 2009)'
_computing_data_reduction     'SAINT (Bruker, 2009)'
_computing_structure_solution     'SHELXS97 (Sheldrick, 2008)'
_computing_structure_refinement     'SHELXL97 (Sheldrick, 2008)'
_computing_molecular_graphics     'X-SEED (Barbour, 2001)'
_computing_publication_material     'publCIF (Westrip, 2010)'
loop_
    _atom_site_type_symbol
    _atom_site_label
    _atom_site_fract_x
    _atom_site_fract_y
    _atom_site_fract_z
    _atom_site_U_iso_or_equiv
    _atom_site_adp_type
    _atom_site_calc_flag
    _atom_site_refinement_flags
    _atom_site_occupancy
    _atom_site_disorder_assembly
    _atom_site_disorder_group
    Ce Ce1 0.410973(19) 0.305621(17) 0.758794(14) 0.01510(8) Uani d . 1 . .
    Ce Ce2 0.080676(18) 0.667221(17) 0.741576(13) 0.01455(8) Uani d . 1 . .
    S S1 0.66051(10) 0.29972(9) 0.81865(7) 0.0236(2) Uani d . 1 . .
    S S2 0.46340(9) 0.22045(9) 0.58031(7) 0.0212(2) Uani d . 1 . .
    S S3 0.39340(10) 0.10271(8) 0.87151(7) 0.0218(2) Uani d . 1 . .
    S S4 0.39297(8) 0.57690(8) 0.66960(6) 0.0173(2) Uani d . 1 . .
    S S5 0.23515(9) 0.47334(8) 0.91610(6) 0.01623(19) Uani d . 1 . .
    S S6 0.09780(9) 0.40080(8) 0.68544(6) 0.0180(2) Uani d . 1 . .
    S S7 0.12669(9) 0.84940(8) 0.83149(7) 0.0210(2) Uani d . 1 . .
    S S8 0.02052(9) 0.77599(9) 0.55550(7) 0.0210(2) Uani d . 1 . .
    S S9 -0.17573(9) 0.67948(9) 0.80323(7) 0.0231(2) Uani d . 1 . .
    O O1 0.5437(3) 0.3400(3) 0.8648(2) 0.0278(7) Uani d . 1 . .
    O O2 0.6208(3) 0.2695(3) 0.7357(2) 0.0243(7) Uani d . 1 . .
    O O3 0.7347(3) 0.2085(3) 0.8696(3) 0.0372(8) Uani d . 1 . .
    O O4 0.7175(3) 0.3831(3) 0.7987(3) 0.0405(9) Uani d . 1 . .
    O O5 0.4471(3) 0.3288(3) 0.60302(19) 0.0246(7) Uani d . 1 . .
    O O6 0.4531(3) 0.1610(3) 0.6682(2) 0.0241(6) Uani d . 1 . .
    O O7 0.3675(3) 0.2156(3) 0.5235(2) 0.0333(8) Uani d . 1 . .
    O O8 0.5795(3) 0.1795(3) 0.5419(2) 0.0355(8) Uani d . 1 . .
    O O9 0.4956(3) 0.1498(3) 0.8581(2) 0.0312(8) Uani d . 1 . .
    O O10 0.2976(3) 0.1786(2) 0.8170(2) 0.0238(6) Uani d . 1 . .
    O O11 0.3594(4) 0.0990(3) 0.9630(2) 0.0392(9) Uani d . 1 . .
    O O12 0.4245(3) -0.0008(3) 0.8411(3) 0.0351(8) Uani d . 1 . .
    O O13 0.4181(3) 0.4760(2) 0.7249(2) 0.0257(7) Uani d . 1 . .
    O O14 0.2622(3) 0.6211(3) 0.6645(2) 0.0250(7) Uani d . 1 . .
    O O15 0.4414(3) 0.5613(3) 0.5831(2) 0.0328(8) Uani d . 1 . .
    O O16 0.4460(3) 0.6459(3) 0.7116(2) 0.0299(7) Uani d . 1 . .
    O O17 0.2921(3) 0.3836(3) 0.8656(2) 0.0306(8) Uani d . 1 . .
    O O18 0.1990(3) 0.5698(2) 0.85332(19) 0.0226(6) Uani d . 1 . .
    O O19 0.1315(3) 0.4530(3) 0.9600(2) 0.0310(7) Uani d . 1 . .
    O O20 0.3203(4) 0.4870(3) 0.9764(2) 0.0389(9) Uani d . 1 . .
    O O21 0.2282(3) 0.3535(3) 0.6879(2) 0.0296(7) Uani d . 1 . .
    O O22 0.0714(3) 0.5025(2) 0.7233(2) 0.0279(7) Uani d . 1 . .
    O O23 0.0569(3) 0.4180(3) 0.5965(2) 0.0415(9) Uani d . 1 . .
    O O24 0.0395(3) 0.3339(3) 0.7392(3) 0.0374(9) Uani d . 1 . .
    O O25 0.0411(3) 0.6639(2) 0.5877(2) 0.0223(6) Uani d . 1 . .
    O O26 0.0327(3) 0.8243(2) 0.6372(2) 0.0244(7) Uani d . 1 . .
    O O27 -0.0958(3) 0.8207(3) 0.5168(2) 0.0328(8) Uani d . 1 . .
    O O28 0.1162(3) 0.7889(3) 0.4947(2) 0.0324(8) Uani d . 1 . .
    O O29 0.2095(3) 0.7767(2) 0.7738(2) 0.0238(6) Uani d . 1 . .
    O O30 0.0181(3) 0.8086(3) 0.8333(2) 0.0240(6) Uani d . 1 . .
    O O31 0.1753(3) 0.8365(3) 0.9184(2) 0.0344(8) Uani d . 1 . .
    O O32 0.0989(3) 0.9564(3) 0.7927(3) 0.0351(8) Uani d . 1 . .
    O O33 -0.0600(3) 0.6309(3) 0.8508(2) 0.0243(7) Uani d . 1 . .
    O O34 -0.1330(3) 0.7152(3) 0.7153(2) 0.0259(7) Uani d . 1 . .
    O O35 -0.2403(3) 0.6036(3) 0.7966(3) 0.0414(9) Uani d . 1 . .
    O O36 -0.2466(3) 0.7696(3) 0.8444(2) 0.0373(9) Uani d . 1 . .
    O O1W 0.0459(4) 0.8229(3) 0.3206(2) 0.0413(9) Uani d U 1 . .
    H H11 0.0422 0.7674 0.3013 0.062 Uiso d R 1 . .
    H H12 0.0761 0.8076 0.3706 0.062 Uiso d R 1 . .
    O O2W -0.5370(4) 1.1917(3) 0.3535(2) 0.0415(9) Uani d U 1 . .
    H H21 -0.5252 1.2493 0.3341 0.062 Uiso d R 1 . .
    H H22 -0.5714 1.1989 0.4021 0.062 Uiso d R 1 . .
    O O3W 0.2480(6) 1.0066(4) 0.1103(4) 0.0817(18) Uani d U 1 . .
    H H31 0.3185 0.9835 0.0928 0.122 Uiso d R 1 . .
    H H32 0.2019 1.0111 0.0684 0.122 Uiso d R 1 . .
    N N1 -0.2105(4) 0.8748(3) 0.3409(3) 0.0350(10) Uani d . 1 . .
    H H1A -0.2468 0.8456 0.3078 0.052 Uiso calc R 1 . .
    H H1B -0.2036 0.8419 0.3924 0.052 Uiso calc R 1 . .
    H H1C -0.1408 0.8726 0.3199 0.052 Uiso calc R 1 . .
    N N2 -0.2740(3) 1.1506(3) 0.3963(3) 0.0267(8) Uani d . 1 . .
    H H2A -0.2375 1.1795 0.4294 0.040 Uiso calc R 1 . .
    H H2B -0.3476 1.1626 0.4120 0.040 Uiso calc R 1 . .
    H H2C -0.2700 1.1763 0.3430 0.040 Uiso calc R 1 . .
    N N3 0.1325(5) 1.0010(5) 0.2686(4) 0.0558(15) Uani d . 1 . .
    H H3A 0.0975 0.9533 0.2629 0.084 Uiso calc R 1 . .
    H H3B 0.1611 1.0186 0.2191 0.084 Uiso calc R 1 . .
    H H3C 0.0819 1.0549 0.2868 0.084 Uiso calc R 1 . .
    N N4 0.3721(4) 1.0569(4) 0.2712(3) 0.0430(11) Uani d . 1 . .
    H H4A 0.4075 1.1026 0.2821 0.065 Uiso calc R 1 . .
    H H4B 0.3295 1.0793 0.2249 0.065 Uiso calc R 1 . .
    H H4C 0.4245 0.9989 0.2632 0.065 Uiso calc R 1 . .
    N N5 0.5317(4) 0.5677(3) 0.8773(3) 0.0324(9) Uani d . 1 . .
    H H5A 0.5075 0.5121 0.8843 0.049 Uiso calc R 1 . .
    H H5B 0.6014 0.5545 0.8998 0.049 Uiso calc R 1 . .
    H H5C 0.5352 0.5870 0.8224 0.049 Uiso calc R 1 . .
    N N6 0.4107(4) 0.8284(3) 0.9635(3) 0.0306(9) Uani d . 1 . .
    H H6A 0.4345 0.8841 0.9565 0.046 Uiso calc R 1 . .
    H H6B 0.4157 0.8044 1.0177 0.046 Uiso calc R 1 . .
    H H6C 0.3378 0.8431 0.9468 0.046 Uiso calc R 1 . .
    N N7 0.6676(4) 0.3958(4) 0.5790(3) 0.0357(10) Uani d D 1 . .
    H H7A 0.6253 0.4245 0.6212 0.053 Uiso calc PR 0.50 A 1
    H H7B 0.7083 0.3332 0.5973 0.053 Uiso calc PR 0.50 A 1
    H H7C 0.6215 0.3934 0.5374 0.053 Uiso calc PR 0.50 A 1
    H H7'A 0.5985 0.4161 0.6029 0.053 Uiso d PR 0.50 A 2
    H H7'B 0.6983 0.3300 0.5939 0.053 Uiso d PR 0.50 A 2
    H H7'C 0.6605 0.4067 0.5232 0.053 Uiso d PR 0.50 A 2
    N N8 0.8303(4) 0.6006(4) 0.5694(3) 0.0408(11) Uani d D 1 . .
    H H8A 0.8190 0.6552 0.5972 0.061 Uiso calc PR 0.50 B 1
    H H8B 0.8165 0.6198 0.5149 0.061 Uiso calc PR 0.50 B 1
    H H8C 0.9029 0.5628 0.5762 0.061 Uiso calc PR 0.50 B 1
    H H8'A 0.7923 0.6337 0.6113 0.061 Uiso d PR 0.50 B 2
    H H8'B 0.8394 0.6450 0.5269 0.061 Uiso d PR 0.50 B 2
    H H8'C 0.8991 0.5625 0.5877 0.061 Uiso d PR 0.50 B 2
    N N9 -0.0783(4) 0.4128(3) 0.8926(3) 0.0276(8) Uani d . 1 . .
    H H9A -0.1431 0.4608 0.9008 0.041 Uiso calc R 1 . .
    H H9B -0.0739 0.3999 0.8389 0.041 Uiso calc R 1 . .
    H H9C -0.0181 0.4338 0.9049 0.041 Uiso calc R 1 . .
    N N10 0.1284(4) 0.2375(4) 0.9970(3) 0.0443(12) Uani d . 1 . .
    H H10A 0.1916 0.1871 0.9903 0.066 Uiso calc R 1 . .
    H H10B 0.1060 0.2342 1.0507 0.066 Uiso calc R 1 . .
    H H10C 0.1436 0.2965 0.9827 0.066 Uiso calc R 1 . .
    C C1 -0.2796(5) 0.9847(4) 0.3455(4) 0.0319(11) Uani d . 1 . .
    H H1D -0.3588 0.9874 0.3682 0.038 Uiso calc R 1 . .
    H H1E -0.2878 1.0219 0.2875 0.038 Uiso calc R 1 . .
    C C2 -0.2175(4) 1.0364(4) 0.4038(3) 0.0280(10) Uani d . 1 . .
    H H2D -0.2218 1.0073 0.4638 0.034 Uiso calc R 1 . .
    H H2E -0.1340 1.0227 0.3873 0.034 Uiso calc R 1 . .
    C C3 0.2286(5) 0.9607(4) 0.3313(4) 0.0389(12) Uani d . 1 . .
    H H3D 0.2846 0.8993 0.3109 0.047 Uiso calc R 1 . .
    H H3E 0.1959 0.9390 0.3865 0.047 Uiso calc R 1 . .
    C C4 0.2942(5) 1.0394(4) 0.3458(4) 0.0380(12) Uani d . 1 . .
    H H4D 0.2368 1.1055 0.3555 0.046 Uiso calc R 1 . .
    H H4E 0.3425 1.0153 0.3979 0.046 Uiso calc R 1 . .
    C C5 0.4478(5) 0.6522(4) 0.9205(4) 0.0329(11) Uani d . 1 . .
    H H5D 0.3692 0.6667 0.8951 0.039 Uiso calc R 1 . .
    H H5E 0.4422 0.6294 0.9819 0.039 Uiso calc R 1 . .
    C C6 0.4864(5) 0.7484(5) 0.9110(4) 0.0427(14) Uani d . 1 . .
    H H6D 0.4823 0.7762 0.8500 0.051 Uiso calc R 1 . .
    H H6E 0.5687 0.7322 0.9296 0.051 Uiso calc R 1 . .
    C C7 0.7506(10) 0.4589(9) 0.5464(7) 0.0413(18) Uani d PDU 0.50 C 1
    H H7D 0.8312 0.4132 0.5433 0.050 Uiso calc PR 0.50 C 1
    H H7E 0.7272 0.4923 0.4882 0.050 Uiso calc PR 0.50 C 1
    C C8 0.7473(10) 0.5378(8) 0.6045(7) 0.0387(17) Uani d PDU 0.50 C 1
    H H8D 0.7719 0.5047 0.6626 0.046 Uiso calc PR 0.50 C 1
    H H8E 0.6667 0.5834 0.6081 0.046 Uiso calc PR 0.50 C 1
    C C7' 0.7458(10) 0.4569(9) 0.6093(7) 0.0413(18) Uani d PD 0.50 C 2
    H H7'D 0.7105 0.4917 0.6597 0.050 Uiso calc PR 0.50 C 2
    H H7'E 0.8235 0.4102 0.6257 0.050 Uiso calc PR 0.50 C 2
    C C8' 0.7581(10) 0.5332(8) 0.5388(7) 0.0387(17) Uani d PD 0.50 C 2
    H H8'D 0.6799 0.5768 0.5200 0.046 Uiso calc PR 0.50 C 2
    H H8'E 0.7978 0.4979 0.4897 0.046 Uiso calc PR 0.50 C 2
    C C9 -0.0779(4) 0.3166(4) 0.9493(4) 0.0358(11) Uani d . 1 . .
    H H9D -0.1463 0.2938 0.9350 0.043 Uiso calc R 1 . .
    H H9E -0.0868 0.3328 1.0095 0.043 Uiso calc R 1 . .
    C C10 0.0330(6) 0.2284(4) 0.9413(4) 0.0434(14) Uani d . 1 . .
    H H10D 0.0153 0.1621 0.9580 0.052 Uiso calc R 1 . .
    H H10E 0.0597 0.2290 0.8811 0.052 Uiso calc R 1 . .
loop_
    _atom_site_aniso_label
    _atom_site_aniso_U_11
    _atom_site_aniso_U_22
    _atom_site_aniso_U_33
    _atom_site_aniso_U_12
    _atom_site_aniso_U_13
    _atom_site_aniso_U_23
    Ce1 0.01515(12) 0.01357(12) 0.01596(12) -0.00325(9) 0.00032(8) -0.00078(8)
    Ce2 0.01380(12) 0.01378(12) 0.01517(12) -0.00302(8) 0.00015(8) 0.00022(8)
    S1 0.0237(5) 0.0225(5) 0.0262(5) -0.0094(4) -0.0079(4) 0.0017(4)
    S2 0.0195(5) 0.0269(6) 0.0176(5) -0.0065(4) 0.0014(4) -0.0044(4)
    S3 0.0240(5) 0.0179(5) 0.0226(5) -0.0063(4) 0.0014(4) 0.0029(4)
    S4 0.0147(4) 0.0173(5) 0.0183(5) -0.0036(4) 0.0008(3) 0.0024(4)
    S5 0.0174(4) 0.0170(5) 0.0139(4) -0.0042(4) -0.0009(3) -0.0011(3)
    S6 0.0155(4) 0.0196(5) 0.0199(5) -0.0051(4) -0.0002(3) -0.0057(4)
    S7 0.0216(5) 0.0204(5) 0.0218(5) -0.0064(4) -0.0014(4) -0.0038(4)
    S8 0.0218(5) 0.0240(5) 0.0169(5) -0.0073(4) -0.0024(4) 0.0029(4)
    S9 0.0161(5) 0.0233(5) 0.0280(5) -0.0045(4) 0.0039(4) 0.0016(4)
    O1 0.0311(17) 0.0296(18) 0.0234(16) -0.0077(14) -0.0036(13) -0.0061(13)
    O2 0.0181(14) 0.0315(18) 0.0240(15) -0.0070(13) -0.0018(12) -0.0053(13)
    O3 0.0341(19) 0.033(2) 0.043(2) -0.0078(16) -0.0165(16) 0.0065(16)
    O4 0.039(2) 0.036(2) 0.054(2) -0.0247(17) -0.0120(17) 0.0049(18)
    O5 0.0269(16) 0.0259(17) 0.0190(15) -0.0046(13) 0.0005(12) -0.0015(12)
    O6 0.0290(16) 0.0242(16) 0.0205(15) -0.0097(13) 0.0033(12) -0.0027(12)
    O7 0.0309(18) 0.048(2) 0.0250(17) -0.0143(16) -0.0048(13) -0.0102(15)
    O8 0.0254(17) 0.051(2) 0.0260(17) -0.0022(16) 0.0076(13) -0.0084(16)
    O9 0.0254(17) 0.0291(18) 0.0391(19) -0.0116(14) -0.0095(14) 0.0102(15)
    O10 0.0222(15) 0.0207(16) 0.0267(16) -0.0045(12) -0.0007(12) 0.0012(12)
    O11 0.048(2) 0.040(2) 0.0233(17) -0.0065(18) 0.0046(15) 0.0077(15)
    O12 0.041(2) 0.0155(16) 0.047(2) -0.0064(14) 0.0008(16) -0.0009(14)
    O13 0.0307(17) 0.0163(15) 0.0283(16) -0.0059(13) -0.0007(13) 0.0038(12)
    O14 0.0145(14) 0.0292(17) 0.0273(16) 0.0005(12) -0.0006(12) -0.0026(13)
    O15 0.0289(17) 0.045(2) 0.0208(16) -0.0055(15) 0.0075(13) 0.0005(14)
    O16 0.0326(18) 0.0262(18) 0.0357(18) -0.0175(14) -0.0053(14) 0.0024(14)
    O17 0.0371(19) 0.0220(17) 0.0299(17) -0.0036(14) 0.0121(14) -0.0065(13)
    O18 0.0248(15) 0.0204(15) 0.0204(14) -0.0041(12) -0.0030(12) 0.0027(12)
    O19 0.0264(16) 0.0330(19) 0.0332(18) -0.0105(14) 0.0102(14) 0.0009(14)
    O20 0.049(2) 0.038(2) 0.0341(19) -0.0196(18) -0.0234(17) 0.0028(16)
    O21 0.0162(15) 0.0327(19) 0.0345(18) 0.0015(13) -0.0007(13) -0.0019(14)
    O22 0.0339(18) 0.0183(16) 0.0316(17) -0.0072(14) 0.0011(14) -0.0036(13)
    O23 0.038(2) 0.058(3) 0.0269(18) -0.0062(18) -0.0092(15) -0.0131(17)
    O24 0.042(2) 0.034(2) 0.045(2) -0.0245(17) 0.0151(17) -0.0109(16)
    O25 0.0248(15) 0.0193(15) 0.0227(15) -0.0067(12) -0.0007(12) 0.0006(12)
    O26 0.0295(16) 0.0230(16) 0.0207(15) -0.0080(13) -0.0017(12) -0.0010(12)
    O27 0.0301(18) 0.0333(19) 0.0295(18) -0.0018(15) -0.0106(14) 0.0058(14)
    O28 0.0364(19) 0.046(2) 0.0189(15) -0.0208(17) 0.0047(13) 0.0018(14)
    O29 0.0234(15) 0.0243(16) 0.0234(15) -0.0063(13) 0.0016(12) -0.0025(12)
    O30 0.0212(15) 0.0245(16) 0.0272(16) -0.0071(13) 0.0024(12) -0.0057(13)
    O31 0.0372(19) 0.047(2) 0.0231(17) -0.0166(17) -0.0035(14) -0.0087(15)
    O32 0.039(2) 0.0211(17) 0.045(2) -0.0077(15) -0.0047(16) 0.0010(15)
    O33 0.0194(14) 0.0246(16) 0.0257(16) -0.0030(12) 0.0017(12) 0.0031(12)
    O34 0.0203(15) 0.0318(18) 0.0230(16) -0.0054(13) 0.0014(12) 0.0027(13)
    O35 0.0299(19) 0.036(2) 0.062(3) -0.0182(16) -0.0031(17) 0.0027(18)
    O36 0.0285(18) 0.038(2) 0.038(2) 0.0031(15) 0.0065(15) -0.0053(16)
    O1W 0.057(2) 0.038(2) 0.0344(19) -0.0221(18) -0.0095(17) -0.0007(16)
    O2W 0.053(2) 0.043(2) 0.0331(19) -0.0232(19) 0.0055(17) -0.0021(16)
    O3W 0.102(4) 0.049(3) 0.087(4) -0.012(3) 0.034(3) -0.011(3)
    N1 0.036(2) 0.033(2) 0.039(2) -0.0117(19) -0.0032(18) -0.0118(19)
    N2 0.0274(19) 0.023(2) 0.031(2) -0.0109(16) 0.0077(16) -0.0026(16)
    N3 0.038(3) 0.060(4) 0.066(4) -0.015(3) -0.011(2) 0.014(3)
    N4 0.028(2) 0.053(3) 0.047(3) -0.012(2) 0.003(2) -0.001(2)
    N5 0.037(2) 0.026(2) 0.034(2) -0.0062(18) -0.0090(18) -0.0033(17)
    N6 0.034(2) 0.028(2) 0.032(2) -0.0128(18) 0.0010(17) -0.0009(17)
    N7 0.039(2) 0.034(2) 0.038(2) -0.020(2) 0.0019(19) -0.0022(19)
    N8 0.038(2) 0.042(3) 0.050(3) -0.024(2) -0.001(2) -0.005(2)
    N9 0.0265(19) 0.027(2) 0.028(2) -0.0066(16) -0.0008(15) -0.0035(16)
    N10 0.033(2) 0.041(3) 0.053(3) -0.002(2) -0.005(2) 0.001(2)
    C1 0.033(2) 0.024(2) 0.042(3) -0.012(2) -0.005(2) -0.004(2)
    C2 0.034(2) 0.022(2) 0.030(2) -0.0106(19) -0.0046(19) -0.0008(18)
    C3 0.040(3) 0.028(3) 0.046(3) -0.007(2) -0.004(2) 0.004(2)
    C4 0.041(3) 0.034(3) 0.037(3) -0.008(2) 0.007(2) -0.002(2)
    C5 0.034(3) 0.031(3) 0.036(3) -0.012(2) 0.001(2) -0.003(2)
    C6 0.037(3) 0.037(3) 0.057(4) -0.014(2) 0.019(3) -0.008(3)
    C7 0.043(4) 0.051(5) 0.040(4) -0.029(4) 0.007(4) -0.007(4)
    C8 0.043(4) 0.038(4) 0.041(4) -0.024(3) 0.005(3) -0.002(3)
    C7' 0.043(4) 0.051(5) 0.040(4) -0.029(4) 0.007(4) -0.007(4)
    C8' 0.043(4) 0.038(4) 0.041(4) -0.024(3) 0.005(3) -0.002(3)
    C9 0.027(2) 0.035(3) 0.045(3) -0.012(2) -0.006(2) 0.005(2)
    C10 0.061(4) 0.030(3) 0.034(3) -0.001(3) -0.012(3) -0.008(2)
_geom_special_details
;
All e.s.d.'s (except the e.s.d. in the dihedral angle between two l.s. planes)
are estimated using the full covariance matrix. The cell e.s.d.'s are taken
into account individually in the estimation of e.s.d.'s in distances, angles
and torsion angles; correlations between e.s.d.'s in cell parameters are only
used when they are defined by crystal symmetry. An approximate (isotropic)
treatment of cell e.s.d.'s is used for estimating e.s.d.'s involving l.s.
planes.
;
loop_
    _geom_bond_atom_site_label_1
    _geom_bond_atom_site_label_2
    _geom_bond_site_symmetry_2
    _geom_bond_distance
    _geom_bond_publ_flag
    Ce1 O17 . 2.265(3) ?
    Ce1 O13 . 2.303(3) ?
    Ce1 O21 . 2.323(3) ?
    Ce1 O2 . 2.382(3) ?
    Ce1 O5 . 2.426(3) ?
    Ce1 O6 . 2.433(3) ?
    Ce1 O9 . 2.434(3) ?
    Ce1 O1 . 2.451(3) ?
    Ce1 O10 . 2.506(3) ?
    Ce2 O22 . 2.279(3) ?
    Ce2 O18 . 2.290(3) ?
    Ce2 O14 . 2.353(3) ?
    Ce2 O30 . 2.414(3) ?
    Ce2 O33 . 2.419(3) ?
    Ce2 O34 . 2.432(3) ?
    Ce2 O25 . 2.438(3) ?
    Ce2 O26 . 2.446(3) ?
    Ce2 O29 . 2.465(3) ?
    Ce2 S9 . 3.0752(10) ?
    Ce2 S8 . 3.0830(10) ?
    Ce2 S7 . 3.1021(11) ?
    S1 O3 . 1.450(4) ?
    S1 O4 . 1.450(4) ?
    S1 O1 . 1.504(3) ?
    S1 O2 . 1.506(3) ?
    S2 O8 . 1.445(3) ?
    S2 O7 . 1.463(3) ?
    S2 O5 . 1.483(3) ?
    S2 O6 . 1.514(3) ?
    S3 O11 . 1.452(4) ?
    S3 O12 . 1.452(4) ?
    S3 O10 . 1.494(3) ?
    S3 O9 . 1.494(3) ?
    S4 O15 . 1.444(3) ?
    S4 O16 . 1.457(3) ?
    S4 O14 . 1.477(3) ?
    S4 O13 . 1.476(3) ?
    S5 O19 . 1.444(3) ?
    S5 O20 . 1.444(3) ?
    S5 O17 . 1.484(3) ?
    S5 O18 . 1.494(3) ?
    S6 O23 . 1.441(4) ?
    S6 O24 . 1.447(4) ?
    S6 O21 . 1.476(3) ?
    S6 O22 . 1.485(3) ?
    S7 O32 . 1.440(4) ?
    S7 O31 . 1.447(3) ?
    S7 O29 . 1.507(3) ?
    S7 O30 . 1.511(3) ?
    S8 O27 . 1.442(3) ?
    S8 O28 . 1.469(3) ?
    S8 O25 . 1.481(3) ?
    S8 O26 . 1.502(3) ?
    S9 O35 . 1.435(4) ?
    S9 O36 . 1.452(4) ?
    S9 O33 . 1.503(3) ?
    S9 O34 . 1.505(3) ?
    O1W H11 . 0.8401 ?
    O1W H12 . 0.8400 ?
    O2W H21 . 0.8401 ?
    O2W H22 . 0.8400 ?
    O3W H31 . 0.8401 ?
    O3W H32 . 0.8401 ?
    N1 C1 . 1.471(6) ?
    N1 H1A . 0.8600 ?
    N1 H1B . 0.8600 ?
    N1 H1C . 0.8600 ?
    N2 C2 . 1.477(6) ?
    N2 H2A . 0.8600 ?
    N2 H2B . 0.8600 ?
    N2 H2C . 0.8600 ?
    N3 C3 . 1.451(7) ?
    N3 H3A . 0.8600 ?
    N3 H3B . 0.8600 ?
    N3 H3C . 0.8600 ?
    N4 C4 . 1.482(7) ?
    N4 H4A . 0.8600 ?
    N4 H4B . 0.8600 ?
    N4 H4C . 0.8600 ?
    N5 C5 . 1.475(6) ?
    N5 H5A . 0.8600 ?
    N5 H5B . 0.8600 ?
    N5 H5C . 0.8600 ?
    N6 C6 . 1.478(7) ?
    N6 H6A . 0.8600 ?
    N6 H6B . 0.8600 ?
    N6 H6C . 0.8600 ?
    N7 C7 . 1.495(8) ?
    N7 C7' . 1.497(8) ?
    N7 H7A . 0.8600 ?
    N7 H7B . 0.8600 ?
    N7 H7C . 0.8600 ?
    N7 H7'A . 0.8599 ?
    N7 H7'B . 0.8599 ?
    N7 H7'C . 0.8600 ?
    N8 C8 . 1.502(8) ?
    N8 C8' . 1.511(8) ?
    N8 H8A . 0.8600 ?
    N8 H8B . 0.8600 ?
    N8 H8C . 0.8600 ?
    N8 H8'A . 0.8600 ?
    N8 H8'B . 0.8603 ?
    N8 H8'C . 0.8598 ?
    N9 C9 . 1.473(7) ?
    N9 H9A . 0.8600 ?
    N9 H9B . 0.8600 ?
    N9 H9C . 0.8600 ?
    N10 C10 . 1.467(8) ?
    N10 H10A . 0.8600 ?
    N10 H10B . 0.8600 ?
    N10 H10C . 0.8600 ?
    C1 C2 . 1.504(7) ?
    C1 H1D . 0.9700 ?
    C1 H1E . 0.9700 ?
    C2 H2D . 0.9700 ?
    C2 H2E . 0.9700 ?
    C3 C4 . 1.501(8) ?
    C3 H3D . 0.9700 ?
    C3 H3E . 0.9700 ?
    C4 H4D . 0.9700 ?
    C4 H4E . 0.9700 ?
    C5 C6 . 1.467(8) ?
    C5 H5D . 0.9700 ?
    C5 H5E . 0.9700 ?
    C6 H6D . 0.9700 ?
    C6 H6E . 0.9700 ?
    C7 C8 . 1.446(11) ?
    C7 H7D . 0.9700 ?
    C7 H7E . 0.9700 ?
    C8 H8D . 0.9700 ?
    C8 H8E . 0.9700 ?
    C7' C8' . 1.440(11) ?
    C7' H7'D . 0.9700 ?
    C7' H7'E . 0.9700 ?
    C8' H8'D . 0.9700 ?
    C8' H8'E . 0.9700 ?
    C9 C10 . 1.499(8) ?
    C9 H9D . 0.9700 ?
    C9 H9E . 0.9700 ?
    C10 H10D . 0.9700 ?
    C10 H10E . 0.9700 ?
loop_
    _geom_angle_atom_site_label_1
    _geom_angle_atom_site_label_2
    _geom_angle_atom_site_label_3
    _geom_angle_site_symmetry_1
    _geom_angle_site_symmetry_3
    _geom_angle
    _geom_angle_publ_flag
    O17 Ce1 O13 . . 80.01(12) ?
    O17 Ce1 O21 . . 80.34(13) ?
    O13 Ce1 O21 . . 87.44(12) ?
    O17 Ce1 O2 . . 131.34(12) ?
    O13 Ce1 O2 . . 82.31(11) ?
    O21 Ce1 O2 . . 143.51(11) ?
    O17 Ce1 O5 . . 141.40(12) ?
    O13 Ce1 O5 . . 72.80(11) ?
    O21 Ce1 O5 . . 71.73(11) ?
    O2 Ce1 O5 . . 71.79(11) ?
    O17 Ce1 O6 . . 144.82(12) ?
    O13 Ce1 O6 . . 129.96(11) ?
    O21 Ce1 O6 . . 82.96(11) ?
    O2 Ce1 O6 . . 77.31(11) ?
    O5 Ce1 O6 . . 57.53(11) ?
    O17 Ce1 O9 . . 91.38(13) ?
    O13 Ce1 O9 . . 141.67(12) ?
    O21 Ce1 O9 . . 128.13(12) ?
    O2 Ce1 O9 . . 75.69(11) ?
    O5 Ce1 O9 . . 126.81(12) ?
    O6 Ce1 O9 . . 75.13(12) ?
    O17 Ce1 O1 . . 73.66(12) ?
    O13 Ce1 O1 . . 72.84(12) ?
    O21 Ce1 O1 . . 149.54(11) ?
    O2 Ce1 O1 . . 57.83(11) ?
    O5 Ce1 O1 . . 121.46(11) ?
    O6 Ce1 O1 . . 127.49(11) ?
    O9 Ce1 O1 . . 68.91(12) ?
    O17 Ce1 O10 . . 74.58(11) ?
    O13 Ce1 O10 . . 149.60(11) ?
    O21 Ce1 O10 . . 72.23(11) ?
    O2 Ce1 O10 . . 127.28(11) ?
    O5 Ce1 O10 . . 119.21(11) ?
    O6 Ce1 O10 . . 70.90(10) ?
    O9 Ce1 O10 . . 56.32(10) ?
    O1 Ce1 O10 . . 114.49(11) ?
    O22 Ce2 O18 . . 78.58(12) ?
    O22 Ce2 O14 . . 85.12(12) ?
    O18 Ce2 O14 . . 81.55(11) ?
    O22 Ce2 O30 . . 144.24(11) ?
    O18 Ce2 O30 . . 88.54(11) ?
    O14 Ce2 O30 . . 126.13(11) ?
    O22 Ce2 O33 . . 75.05(11) ?
    O18 Ce2 O33 . . 76.07(11) ?
    O14 Ce2 O33 . . 152.51(11) ?
    O30 Ce2 O33 . . 69.48(11) ?
    O22 Ce2 O34 . . 83.91(12) ?
    O18 Ce2 O34 . . 133.17(11) ?
    O14 Ce2 O34 . . 139.84(11) ?
    O30 Ce2 O34 . . 80.98(11) ?
    O33 Ce2 O34 . . 57.46(10) ?
    O22 Ce2 O25 . . 72.50(11) ?
    O18 Ce2 O25 . . 140.83(10) ?
    O14 Ce2 O25 . . 70.33(11) ?
    O30 Ce2 O25 . . 130.01(11) ?
    O33 Ce2 O25 . . 119.58(11) ?
    O34 Ce2 O25 . . 69.52(10) ?
    O22 Ce2 O26 . . 128.77(11) ?
    O18 Ce2 O26 . . 148.16(11) ?
    O14 Ce2 O26 . . 84.82(11) ?
    O30 Ce2 O26 . . 76.56(11) ?
    O33 Ce2 O26 . . 122.45(10) ?
    O34 Ce2 O26 . . 72.66(11) ?
    O25 Ce2 O26 . . 56.82(10) ?
    O22 Ce2 O29 . . 146.07(11) ?
    O18 Ce2 O29 . . 76.10(11) ?
    O14 Ce2 O29 . . 69.20(11) ?
    O30 Ce2 O29 . . 57.04(10) ?
    O33 Ce2 O29 . . 119.33(11) ?
    O34 Ce2 O29 . . 130.00(11) ?
    O25 Ce2 O29 . . 116.08(10) ?
    O26 Ce2 O29 . . 72.17(11) ?
    O22 Ce2 S9 . . 79.08(9) ?
    O18 Ce2 S9 . . 104.70(8) ?
    O14 Ce2 S9 . . 161.34(8) ?
    O30 Ce2 S9 . . 72.12(8) ?
    O33 Ce2 S9 . . 28.70(8) ?
    O34 Ce2 S9 . . 28.80(8) ?
    O25 Ce2 S9 . . 95.26(8) ?
    O26 Ce2 S9 . . 97.34(8) ?
    O29 Ce2 S9 . . 129.16(7) ?
    O22 Ce2 S8 . . 100.48(9) ?
    O18 Ce2 S8 . . 156.87(8) ?
    O14 Ce2 S8 . . 75.35(8) ?
    O30 Ce2 S8 . . 103.93(8) ?
    O33 Ce2 S8 . . 126.39(8) ?
    O34 Ce2 S8 . . 68.93(8) ?
    O25 Ce2 S8 . . 28.15(7) ?
    O26 Ce2 S8 . . 28.68(7) ?
    O29 Ce2 S8 . . 94.21(8) ?
    S9 Ce2 S8 . . 97.71(3) ?
    O22 Ce2 S7 . . 159.18(9) ?
    O18 Ce2 S7 . . 81.44(8) ?
    O14 Ce2 S7 . . 97.72(8) ?
    O30 Ce2 S7 . . 28.46(8) ?
    O33 Ce2 S7 . . 94.55(8) ?
    O34 Ce2 S7 . . 105.95(8) ?
    O25 Ce2 S7 . . 127.93(8) ?
    O26 Ce2 S7 . . 72.04(8) ?
    O29 Ce2 S7 . . 28.58(7) ?
    S9 Ce2 S7 . . 100.57(3) ?
    S8 Ce2 S7 . . 100.19(3) ?
    O3 S1 O4 . . 113.5(2) ?
    O3 S1 O1 . . 110.0(2) ?
    O4 S1 O1 . . 110.2(2) ?
    O3 S1 O2 . . 110.7(2) ?
    O4 S1 O2 . . 110.0(2) ?
    O1 S1 O2 . . 101.92(18) ?
    O8 S2 O7 . . 111.6(2) ?
    O8 S2 O5 . . 111.1(2) ?
    O7 S2 O5 . . 111.1(2) ?
    O8 S2 O6 . . 110.8(2) ?
    O7 S2 O6 . . 109.3(2) ?
    O5 S2 O6 . . 102.56(18) ?
    O11 S3 O12 . . 111.4(2) ?
    O11 S3 O10 . . 110.9(2) ?
    O12 S3 O10 . . 111.6(2) ?
    O11 S3 O9 . . 109.6(2) ?
    O12 S3 O9 . . 110.5(2) ?
    O10 S3 O9 . . 102.60(19) ?
    O15 S4 O16 . . 111.1(2) ?
    O15 S4 O14 . . 109.6(2) ?
    O16 S4 O14 . . 110.2(2) ?
    O15 S4 O13 . . 110.5(2) ?
    O16 S4 O13 . . 107.6(2) ?
    O14 S4 O13 . . 107.80(19) ?
    O19 S5 O20 . . 112.2(2) ?
    O19 S5 O17 . . 108.2(2) ?
    O20 S5 O17 . . 109.7(2) ?
    O19 S5 O18 . . 110.22(19) ?
    O20 S5 O18 . . 108.5(2) ?
    O17 S5 O18 . . 107.99(19) ?
    O23 S6 O24 . . 111.7(2) ?
    O23 S6 O21 . . 109.8(2) ?
    O24 S6 O21 . . 109.7(2) ?
    O23 S6 O22 . . 109.7(2) ?
    O24 S6 O22 . . 107.9(2) ?
    O21 S6 O22 . . 108.0(2) ?
    O32 S7 O31 . . 112.6(2) ?
    O32 S7 O29 . . 111.0(2) ?
    O31 S7 O29 . . 110.8(2) ?
    O32 S7 O30 . . 110.9(2) ?
    O31 S7 O30 . . 110.0(2) ?
    O29 S7 O30 . . 101.07(18) ?
    O32 S7 Ce2 . . 123.95(16) ?
    O31 S7 Ce2 . . 123.43(17) ?
    O29 S7 Ce2 . . 51.51(13) ?
    O30 S7 Ce2 . . 49.56(12) ?
    O27 S8 O28 . . 111.7(2) ?
    O27 S8 O25 . . 112.3(2) ?
    O28 S8 O25 . . 109.9(2) ?
    O27 S8 O26 . . 111.7(2) ?
    O28 S8 O26 . . 108.5(2) ?
    O25 S8 O26 . . 102.34(18) ?
    O27 S8 Ce2 . . 127.91(15) ?
    O28 S8 Ce2 . . 120.40(15) ?
    O25 S8 Ce2 . . 50.96(12) ?
    O26 S8 Ce2 . . 51.41(13) ?
    O35 S9 O36 . . 111.8(2) ?
    O35 S9 O33 . . 111.2(2) ?
    O36 S9 O33 . . 110.7(2) ?
    O35 S9 O34 . . 111.4(2) ?
    O36 S9 O34 . . 109.7(2) ?
    O33 S9 O34 . . 101.66(18) ?
    O35 S9 Ce2 . . 127.53(17) ?
    O36 S9 Ce2 . . 120.65(17) ?
    O33 S9 Ce2 . . 50.62(12) ?
    O34 S9 Ce2 . . 51.12(12) ?
    S1 O1 Ce1 . . 98.64(15) ?
    S1 O2 Ce1 . . 101.51(15) ?
    S2 O5 Ce1 . . 100.54(16) ?
    S2 O6 Ce1 . . 99.30(16) ?
    S3 O9 Ce1 . . 102.10(17) ?
    S3 O10 Ce1 . . 98.97(15) ?
    S4 O13 Ce1 . . 153.8(2) ?
    S4 O14 Ce2 . . 146.8(2) ?
    S5 O17 Ce1 . . 153.9(2) ?
    S5 O18 Ce2 . . 150.4(2) ?
    S6 O21 Ce1 . . 151.9(2) ?
    S6 O22 Ce2 . . 158.4(2) ?
    S8 O25 Ce2 . . 100.89(16) ?
    S8 O26 Ce2 . . 99.91(16) ?
    S7 O29 Ce2 . . 99.91(15) ?
    S7 O30 Ce2 . . 101.98(15) ?
    S9 O33 Ce2 . . 100.69(15) ?
    S9 O34 Ce2 . . 100.08(16) ?
    H11 O1W H12 . . 108.4 ?
    H21 O2W H22 . . 108.4 ?
    H31 O3W H32 . . 108.2 ?
    C1 N1 H1A . . 109.5 ?
    C1 N1 H1B . . 109.5 ?
    H1A N1 H1B . . 109.5 ?
    C1 N1 H1C . . 109.5 ?
    H1A N1 H1C . . 109.5 ?
    H1B N1 H1C . . 109.5 ?
    C2 N2 H2A . . 109.5 ?
    C2 N2 H2B . . 109.5 ?
    H2A N2 H2B . . 109.5 ?
    C2 N2 H2C . . 109.5 ?
    H2A N2 H2C . . 109.5 ?
    H2B N2 H2C . . 109.5 ?
    C3 N3 H3A . . 109.5 ?
    C3 N3 H3B . . 109.5 ?
    H3A N3 H3B . . 109.5 ?
    C3 N3 H3C . . 109.5 ?
    H3A N3 H3C . . 109.5 ?
    H3B N3 H3C . . 109.5 ?
    C4 N4 H4A . . 109.5 ?
    C4 N4 H4B . . 109.5 ?
    H4A N4 H4B . . 109.5 ?
    C4 N4 H4C . . 109.5 ?
    H4A N4 H4C . . 109.5 ?
    H4B N4 H4C . . 109.5 ?
    C5 N5 H5A . . 109.5 ?
    C5 N5 H5B . . 109.5 ?
    H5A N5 H5B . . 109.5 ?
    C5 N5 H5C . . 109.5 ?
    H5A N5 H5C . . 109.5 ?
    H5B N5 H5C . . 109.5 ?
    C6 N6 H6A . . 109.5 ?
    C6 N6 H6B . . 109.5 ?
    H6A N6 H6B . . 109.5 ?
    C6 N6 H6C . . 109.5 ?
    H6A N6 H6C . . 109.5 ?
    H6B N6 H6C . . 109.5 ?
    C7 N7 H7A . . 109.5 ?
    C7 N7 H7B . . 109.5 ?
    H7A N7 H7B . . 109.5 ?
    C7 N7 H7C . . 109.5 ?
    H7A N7 H7C . . 109.5 ?
    H7B N7 H7C . . 109.5 ?
    C7' N7 H7'A . . 108.9 ?
    C7' N7 H7'B . . 109.8 ?
    H7A N7 H7'B . . 109.9 ?
    H7'A N7 H7'B . . 109.5 ?
    C7' N7 H7'C . . 109.8 ?
    H7'A N7 H7'C . . 109.5 ?
    H7'B N7 H7'C . . 109.5 ?
    C8 N8 H8A . . 109.5 ?
    C8 N8 H8B . . 109.5 ?
    H8A N8 H8B . . 109.5 ?
    C8 N8 H8C . . 109.5 ?
    H8A N8 H8C . . 109.5 ?
    H8B N8 H8C . . 109.5 ?
    C8' N8 H8'A . . 108.7 ?
    C8' N8 H8'B . . 109.3 ?
    H8'A N8 H8'B . . 109.4 ?
    H8'A N8 H8'C . . 109.5 ?
    H8'B N8 H8'C . . 109.5 ?
    C9 N9 H9A . . 109.5 ?
    C9 N9 H9B . . 109.5 ?
    H9A N9 H9B . . 109.5 ?
    C9 N9 H9C . . 109.5 ?
    H9A N9 H9C . . 109.5 ?
    H9B N9 H9C . . 109.5 ?
    C10 N10 H10A . . 109.5 ?
    C10 N10 H10B . . 109.5 ?
    H10A N10 H10B . . 109.5 ?
    C10 N10 H10C . . 109.5 ?
    H10A N10 H10C . . 109.5 ?
    H10B N10 H10C . . 109.5 ?
    N1 C1 C2 . . 110.0(4) ?
    N1 C1 H1D . . 109.7 ?
    C2 C1 H1D . . 109.7 ?
    N1 C1 H1E . . 109.7 ?
    C2 C1 H1E . . 109.7 ?
    H1D C1 H1E . . 108.2 ?
    N2 C2 C1 . . 110.2(4) ?
    N2 C2 H2D . . 109.6 ?
    C1 C2 H2D . . 109.6 ?
    N2 C2 H2E . . 109.6 ?
    C1 C2 H2E . . 109.6 ?
    H2D C2 H2E . . 108.1 ?
    N3 C3 C4 . . 113.0(5) ?
    N3 C3 H3D . . 109.0 ?
    C4 C3 H3D . . 109.0 ?
    N3 C3 H3E . . 109.0 ?
    C4 C3 H3E . . 109.0 ?
    H3D C3 H3E . . 107.8 ?
    N4 C4 C3 . . 112.6(5) ?
    N4 C4 H4D . . 109.1 ?
    C3 C4 H4D . . 109.1 ?
    N4 C4 H4E . . 109.1 ?
    C3 C4 H4E . . 109.1 ?
    H4D C4 H4E . . 107.8 ?
    C6 C5 N5 . . 111.4(4) ?
    C6 C5 H5D . . 109.3 ?
    N5 C5 H5D . . 109.3 ?
    C6 C5 H5E . . 109.3 ?
    N5 C5 H5E . . 109.3 ?
    H5D C5 H5E . . 108.0 ?
    C5 C6 N6 . . 111.1(4) ?
    C5 C6 H6D . . 109.4 ?
    N6 C6 H6D . . 109.4 ?
    C5 C6 H6E . . 109.4 ?
    N6 C6 H6E . . 109.4 ?
    H6D C6 H6E . . 108.0 ?
    C8 C7 N7 . . 109.7(7) ?
    C8 C7 H7D . . 109.7 ?
    N7 C7 H7D . . 109.7 ?
    H7'C C7 H7D . . 111.8 ?
    C8 C7 H7E . . 109.7 ?
    N7 C7 H7E . . 109.7 ?
    H7D C7 H7E . . 108.2 ?
    C7 C8 N8 . . 108.4(7) ?
    C7 C8 H8D . . 110.0 ?
    N8 C8 H8D . . 110.0 ?
    C7 C8 H8E . . 110.0 ?
    N8 C8 H8E . . 110.0 ?
    H8D C8 H8E . . 108.4 ?
    C8' C7' N7 . . 108.2(7) ?
    C8' C7' H7'D . . 110.1 ?
    N7 C7' H7'D . . 110.1 ?
    C8' C7' H7'E . . 110.1 ?
    N7 C7' H7'E . . 110.1 ?
    H7'D C7' H7'E . . 108.4 ?
    C7' C8' N8 . . 109.3(7) ?
    C7' C8' H8'D . . 109.8 ?
    N8 C8' H8'D . . 109.8 ?
    C7' C8' H8'E . . 109.8 ?
    N8 C8' H8'E . . 109.8 ?
    H8'D C8' H8'E . . 108.3 ?
    N9 C9 C10 . . 113.8(5) ?
    N9 C9 H9D . . 108.8 ?
    C10 C9 H9D . . 108.8 ?
    N9 C9 H9E . . 108.8 ?
    C10 C9 H9E . . 108.8 ?
    H9D C9 H9E . . 107.7 ?
    N10 C10 C9 . . 111.2(5) ?
    N10 C10 H10D . . 109.4 ?
    C9 C10 H10D . . 109.4 ?
    N10 C10 H10E . . 109.4 ?
    C9 C10 H10E . . 109.4 ?
    H10D C10 H10E . . 108.0 ?
loop_
    _geom_torsion_atom_site_label_1
    _geom_torsion_atom_site_label_2
    _geom_torsion_atom_site_label_3
    _geom_torsion_atom_site_label_4
    _geom_torsion_site_symmetry_1
    _geom_torsion_site_symmetry_2
    _geom_torsion_site_symmetry_3
    _geom_torsion_site_symmetry_4
    _geom_torsion
    _geom_torsion_publ_flag
    O22 Ce2 S7 O32 . . . . -176.1(3) ?
    O18 Ce2 S7 O32 . . . . 167.5(2) ?
    O14 Ce2 S7 O32 . . . . 87.3(2) ?
    O30 Ce2 S7 O32 . . . . -89.5(3) ?
    O33 Ce2 S7 O32 . . . . -117.3(2) ?
    O34 Ce2 S7 O32 . . . . -59.9(2) ?
    O25 Ce2 S7 O32 . . . . 16.3(2) ?
    O26 Ce2 S7 O32 . . . . 5.4(2) ?
    O29 Ce2 S7 O32 . . . . 90.9(2) ?
    S9 Ce2 S7 O32 . . . . -88.99(19) ?
    S8 Ce2 S7 O32 . . . . 10.9(2) ?
    O22 Ce2 S7 O31 . . . . 2.0(3) ?
    O18 Ce2 S7 O31 . . . . -14.4(2) ?
    O14 Ce2 S7 O31 . . . . -94.6(2) ?
    O30 Ce2 S7 O31 . . . . 88.5(2) ?
    O33 Ce2 S7 O31 . . . . 60.8(2) ?
    O34 Ce2 S7 O31 . . . . 118.2(2) ?
    O25 Ce2 S7 O31 . . . . -165.6(2) ?
    O26 Ce2 S7 O31 . . . . -176.5(2) ?
    O29 Ce2 S7 O31 . . . . -91.0(2) ?
    S9 Ce2 S7 O31 . . . . 89.08(18) ?
    S8 Ce2 S7 O31 . . . . -170.99(18) ?
    O22 Ce2 S7 O29 . . . . 93.0(3) ?
    O18 Ce2 S7 O29 . . . . 76.62(18) ?
    O14 Ce2 S7 O29 . . . . -3.57(17) ?
    O30 Ce2 S7 O29 . . . . 179.6(2) ?
    O33 Ce2 S7 O29 . . . . 151.77(17) ?
    O34 Ce2 S7 O29 . . . . -150.81(17) ?
    O25 Ce2 S7 O29 . . . . -74.62(18) ?
    O26 Ce2 S7 O29 . . . . -85.54(18) ?
    S9 Ce2 S7 O29 . . . . -179.91(16) ?
    S8 Ce2 S7 O29 . . . . -79.99(16) ?
    O22 Ce2 S7 O30 . . . . -86.5(3) ?
    O18 Ce2 S7 O30 . . . . -102.94(19) ?
    O14 Ce2 S7 O30 . . . . 176.87(19) ?
    O33 Ce2 S7 O30 . . . . -27.79(18) ?
    O34 Ce2 S7 O30 . . . . 29.64(19) ?
    O25 Ce2 S7 O30 . . . . 105.83(19) ?
    O26 Ce2 S7 O30 . . . . 94.90(19) ?
    O29 Ce2 S7 O30 . . . . -179.6(2) ?
    S9 Ce2 S7 O30 . . . . 0.54(17) ?
    S8 Ce2 S7 O30 . . . . 100.46(17) ?
    O22 Ce2 S8 O27 . . . . 82.8(2) ?
    O18 Ce2 S8 O27 . . . . 168.2(3) ?
    O14 Ce2 S8 O27 . . . . 164.9(2) ?
    O30 Ce2 S8 O27 . . . . -70.9(2) ?
    O33 Ce2 S8 O27 . . . . 3.7(2) ?
    O34 Ce2 S8 O27 . . . . 3.5(2) ?
    O25 Ce2 S8 O27 . . . . 89.3(3) ?
    O26 Ce2 S8 O27 . . . . -88.7(3) ?
    O29 Ce2 S8 O27 . . . . -127.9(2) ?
    S9 Ce2 S8 O27 . . . . 2.5(2) ?
    S7 Ce2 S8 O27 . . . . -99.7(2) ?
    O22 Ce2 S8 O28 . . . . -98.3(2) ?
    O18 Ce2 S8 O28 . . . . -12.9(3) ?
    O14 Ce2 S8 O28 . . . . -16.3(2) ?
    O30 Ce2 S8 O28 . . . . 108.0(2) ?
    O33 Ce2 S8 O28 . . . . -177.4(2) ?
    O34 Ce2 S8 O28 . . . . -177.6(2) ?
    O25 Ce2 S8 O28 . . . . -91.9(2) ?
    O26 Ce2 S8 O28 . . . . 90.2(2) ?
    O29 Ce2 S8 O28 . . . . 50.9(2) ?
    S9 Ce2 S8 O28 . . . . -178.60(18) ?
    S7 Ce2 S8 O28 . . . . 79.13(18) ?
    O22 Ce2 S8 O25 . . . . -6.48(18) ?
    O18 Ce2 S8 O25 . . . . 79.0(3) ?
    O14 Ce2 S8 O25 . . . . 75.60(18) ?
    O30 Ce2 S8 O25 . . . . -160.13(17) ?
    O33 Ce2 S8 O25 . . . . -85.55(18) ?
    O34 Ce2 S8 O25 . . . . -85.71(18) ?
    O26 Ce2 S8 O25 . . . . -177.9(2) ?
    O29 Ce2 S8 O25 . . . . 142.81(17) ?
    S9 Ce2 S8 O25 . . . . -86.73(16) ?
    S7 Ce2 S8 O25 . . . . 171.00(16) ?
    O22 Ce2 S8 O26 . . . . 171.46(18) ?
    O18 Ce2 S8 O26 . . . . -103.1(3) ?
    O14 Ce2 S8 O26 . . . . -106.46(18) ?
    O30 Ce2 S8 O26 . . . . 17.81(18) ?
    O33 Ce2 S8 O26 . . . . 92.39(19) ?
    O34 Ce2 S8 O26 . . . . 92.23(18) ?
    O25 Ce2 S8 O26 . . . . 177.9(2) ?
    O29 Ce2 S8 O26 . . . . -39.25(18) ?
    S9 Ce2 S8 O26 . . . . 91.21(16) ?
    S7 Ce2 S8 O26 . . . . -11.06(16) ?
    O22 Ce2 S9 O35 . . . . -8.8(2) ?
    O18 Ce2 S9 O35 . . . . -83.8(2) ?
    O14 Ce2 S9 O35 . . . . 23.8(4) ?
    O30 Ce2 S9 O35 . . . . -167.4(2) ?
    O33 Ce2 S9 O35 . . . . -87.6(3) ?
    O34 Ce2 S9 O35 . . . . 88.4(3) ?
    O25 Ce2 S9 O35 . . . . 62.2(2) ?
    O26 Ce2 S9 O35 . . . . 119.4(2) ?
    O29 Ce2 S9 O35 . . . . -167.7(2) ?
    S8 Ce2 S9 O35 . . . . 90.4(2) ?
    S7 Ce2 S9 O35 . . . . -167.6(2) ?
    O22 Ce2 S9 O36 . . . . 171.3(2) ?
    O18 Ce2 S9 O36 . . . . 96.3(2) ?
    O14 Ce2 S9 O36 . . . . -156.1(3) ?
    O30 Ce2 S9 O36 . . . . 12.8(2) ?
    O33 Ce2 S9 O36 . . . . 92.5(3) ?
    O34 Ce2 S9 O36 . . . . -91.4(3) ?
    O25 Ce2 S9 O36 . . . . -117.7(2) ?
    O26 Ce2 S9 O36 . . . . -60.5(2) ?
    O29 Ce2 S9 O36 . . . . 12.4(2) ?
    S8 Ce2 S9 O36 . . . . -89.45(19) ?
    S7 Ce2 S9 O36 . . . . 12.49(19) ?
    O22 Ce2 S9 O33 . . . . 78.77(19) ?
    O18 Ce2 S9 O33 . . . . 3.79(19) ?
    O14 Ce2 S9 O33 . . . . 111.4(3) ?
    O30 Ce2 S9 O33 . . . . -79.77(19) ?
    O34 Ce2 S9 O33 . . . . 176.1(2) ?
    O25 Ce2 S9 O33 . . . . 149.79(18) ?
    O26 Ce2 S9 O33 . . . . -153.04(18) ?
    O29 Ce2 S9 O33 . . . . -80.09(19) ?
    S8 Ce2 S9 O33 . . . . 178.02(17) ?
    S7 Ce2 S9 O33 . . . . -80.03(17) ?
    O22 Ce2 S9 O34 . . . . -97.3(2) ?
    O18 Ce2 S9 O34 . . . . -172.26(19) ?
    O14 Ce2 S9 O34 . . . . -64.7(3) ?
    O30 Ce2 S9 O34 . . . . 104.18(19) ?
    O33 Ce2 S9 O34 . . . . -176.1(2) ?
    O25 Ce2 S9 O34 . . . . -26.26(19) ?
    O26 Ce2 S9 O34 . . . . 30.91(19) ?
    O29 Ce2 S9 O34 . . . . 103.9(2) ?
    S8 Ce2 S9 O34 . . . . 1.97(18) ?
    S7 Ce2 S9 O34 . . . . 103.92(18) ?
    O3 S1 O1 Ce1 . . . . -114.73(19) ?
    O4 S1 O1 Ce1 . . . . 119.4(2) ?
    O2 S1 O1 Ce1 . . . . 2.73(19) ?
    O17 Ce1 O1 S1 . . . . -178.0(2) ?
    O13 Ce1 O1 S1 . . . . -93.65(18) ?
    O21 Ce1 O1 S1 . . . . -145.53(19) ?
    O2 Ce1 O1 S1 . . . . -2.00(14) ?
    O5 Ce1 O1 S1 . . . . -37.1(2) ?
    O6 Ce1 O1 S1 . . . . 34.0(2) ?
    O9 Ce1 O1 S1 . . . . 83.97(18) ?
    O10 Ce1 O1 S1 . . . . 117.99(16) ?
    O3 S1 O2 Ce1 . . . . 114.1(2) ?
    O4 S1 O2 Ce1 . . . . -119.7(2) ?
    O1 S1 O2 Ce1 . . . . -2.8(2) ?
    O17 Ce1 O2 S1 . . . . 7.1(3) ?
    O13 Ce1 O2 S1 . . . . 76.53(17) ?
    O21 Ce1 O2 S1 . . . . 151.57(17) ?
    O5 Ce1 O2 S1 . . . . 150.9(2) ?
    O6 Ce1 O2 S1 . . . . -149.47(19) ?
    O9 Ce1 O2 S1 . . . . -71.83(18) ?
    O1 Ce1 O2 S1 . . . . 2.01(14) ?
    O10 Ce1 O2 S1 . . . . -95.84(18) ?
    O8 S2 O5 Ce1 . . . . -120.89(18) ?
    O7 S2 O5 Ce1 . . . . 114.21(18) ?
    O6 S2 O5 Ce1 . . . . -2.42(19) ?
    O17 Ce1 O5 S2 . . . . -137.35(18) ?
    O13 Ce1 O5 S2 . . . . 175.42(18) ?
    O21 Ce1 O5 S2 . . . . -91.54(18) ?
    O2 Ce1 O5 S2 . . . . 88.03(17) ?
    O6 Ce1 O5 S2 . . . . 1.74(13) ?
    O9 Ce1 O5 S2 . . . . 32.9(2) ?
    O1 Ce1 O5 S2 . . . . 118.90(16) ?
    O10 Ce1 O5 S2 . . . . -35.11(19) ?
    O8 S2 O6 Ce1 . . . . 121.1(2) ?
    O7 S2 O6 Ce1 . . . . -115.55(18) ?
    O5 S2 O6 Ce1 . . . . 2.40(18) ?
    O17 Ce1 O6 S2 . . . . 133.14(19) ?
    O13 Ce1 O6 S2 . . . . -9.6(2) ?
    O21 Ce1 O6 S2 . . . . 71.09(16) ?
    O2 Ce1 O6 S2 . . . . -78.02(16) ?
    O5 Ce1 O6 S2 . . . . -1.70(13) ?
    O9 Ce1 O6 S2 . . . . -156.35(18) ?
    O1 Ce1 O6 S2 . . . . -108.65(17) ?
    O10 Ce1 O6 S2 . . . . 144.67(18) ?
    O11 S3 O9 Ce1 . . . . -118.3(2) ?
    O12 S3 O9 Ce1 . . . . 118.6(2) ?
    O10 S3 O9 Ce1 . . . . -0.5(2) ?
    O17 Ce1 O9 S3 . . . . 70.7(2) ?
    O13 Ce1 O9 S3 . . . . 146.27(17) ?
    O21 Ce1 O9 S3 . . . . -8.1(3) ?
    O2 Ce1 O9 S3 . . . . -156.8(2) ?
    O5 Ce1 O9 S3 . . . . -103.2(2) ?
    O6 Ce1 O9 S3 . . . . -76.37(19) ?
    O1 Ce1 O9 S3 . . . . 142.6(2) ?
    O10 Ce1 O9 S3 . . . . 0.33(15) ?
    O11 S3 O10 Ce1 . . . . 117.4(2) ?
    O12 S3 O10 Ce1 . . . . -117.80(19) ?
    O9 S3 O10 Ce1 . . . . 0.5(2) ?
    O17 Ce1 O10 S3 . . . . -102.68(17) ?
    O13 Ce1 O10 S3 . . . . -136.97(19) ?
    O21 Ce1 O10 S3 . . . . 172.74(18) ?
    O2 Ce1 O10 S3 . . . . 28.0(2) ?
    O5 Ce1 O10 S3 . . . . 116.56(15) ?
    O6 Ce1 O10 S3 . . . . 84.19(16) ?
    O9 Ce1 O10 S3 . . . . -0.33(15) ?
    O1 Ce1 O10 S3 . . . . -39.19(18) ?
    O15 S4 O13 Ce1 . . . . -57.2(5) ?
    O16 S4 O13 Ce1 . . . . -178.6(4) ?
    O14 S4 O13 Ce1 . . . . 62.6(5) ?
    O17 Ce1 O13 S4 . . . . -112.6(5) ?
    O21 Ce1 O13 S4 . . . . -32.0(5) ?
    O2 Ce1 O13 S4 . . . . 112.9(5) ?
    O5 Ce1 O13 S4 . . . . 39.7(4) ?
    O6 Ce1 O13 S4 . . . . 46.6(5) ?
    O9 Ce1 O13 S4 . . . . 168.0(4) ?
    O1 Ce1 O13 S4 . . . . 171.6(5) ?
    O10 Ce1 O13 S4 . . . . -79.1(5) ?
    O15 S4 O14 Ce2 . . . . 171.4(3) ?
    O16 S4 O14 Ce2 . . . . -66.0(4) ?
    O13 S4 O14 Ce2 . . . . 51.1(4) ?
    O22 Ce2 O14 S4 . . . . -92.0(4) ?
    O18 Ce2 O14 S4 . . . . -12.8(4) ?
    O30 Ce2 O14 S4 . . . . 69.1(4) ?
    O33 Ce2 O14 S4 . . . . -48.5(5) ?
    O34 Ce2 O14 S4 . . . . -166.6(3) ?
    O25 Ce2 O14 S4 . . . . -165.1(4) ?
    O26 Ce2 O14 S4 . . . . 138.3(4) ?
    O29 Ce2 O14 S4 . . . . 65.4(4) ?
    S9 Ce2 O14 S4 . . . . -124.1(3) ?
    S8 Ce2 O14 S4 . . . . 165.8(4) ?
    S7 Ce2 O14 S4 . . . . 67.2(4) ?
    O19 S5 O17 Ce1 . . . . 159.2(5) ?
    O20 S5 O17 Ce1 . . . . -78.1(6) ?
    O18 S5 O17 Ce1 . . . . 39.9(6) ?
    O13 Ce1 O17 S5 . . . . -6.2(5) ?
    O21 Ce1 O17 S5 . . . . -95.3(5) ?
    O2 Ce1 O17 S5 . . . . 64.2(6) ?
    O5 Ce1 O17 S5 . . . . -51.6(6) ?
    O6 Ce1 O17 S5 . . . . -158.1(4) ?
    O9 Ce1 O17 S5 . . . . 136.2(5) ?
    O1 Ce1 O17 S5 . . . . 68.7(5) ?
    O10 Ce1 O17 S5 . . . . -169.4(6) ?
    O19 S5 O18 Ce2 . . . . -49.6(4) ?
    O20 S5 O18 Ce2 . . . . -172.9(4) ?
    O17 S5 O18 Ce2 . . . . 68.3(4) ?
    O22 Ce2 O18 S5 . . . . -23.5(4) ?
    O14 Ce2 O18 S5 . . . . -110.2(4) ?
    O30 Ce2 O18 S5 . . . . 122.9(4) ?
    O33 Ce2 O18 S5 . . . . 53.7(4) ?
    O34 Ce2 O18 S5 . . . . 46.7(4) ?
    O25 Ce2 O18 S5 . . . . -66.3(4) ?
    O26 Ce2 O18 S5 . . . . -175.9(3) ?
    O29 Ce2 O18 S5 . . . . 179.2(4) ?
    S9 Ce2 O18 S5 . . . . 51.8(4) ?
    S8 Ce2 O18 S5 . . . . -113.5(4) ?
    S7 Ce2 O18 S5 . . . . 150.6(4) ?
    O23 S6 O21 Ce1 . . . . 165.8(5) ?
    O24 S6 O21 Ce1 . . . . -71.0(5) ?
    O22 S6 O21 Ce1 . . . . 46.3(5) ?
    O17 Ce1 O21 S6 . . . . -1.6(5) ?
    O13 Ce1 O21 S6 . . . . -81.9(5) ?
    O2 Ce1 O21 S6 . . . . -155.3(4) ?
    O5 Ce1 O21 S6 . . . . -154.6(5) ?
    O6 Ce1 O21 S6 . . . . 147.3(5) ?
    O9 Ce1 O21 S6 . . . . 82.5(5) ?
    O1 Ce1 O21 S6 . . . . -33.1(6) ?
    O10 Ce1 O21 S6 . . . . 75.2(5) ?
    O23 S6 O22 Ce2 . . . . -64.6(6) ?
    O24 S6 O22 Ce2 . . . . 173.5(6) ?
    O21 S6 O22 Ce2 . . . . 55.1(6) ?
    O18 Ce2 O22 S6 . . . . -101.9(6) ?
    O14 Ce2 O22 S6 . . . . -19.6(6) ?
    O30 Ce2 O22 S6 . . . . -173.0(5) ?
    O33 Ce2 O22 S6 . . . . 179.6(6) ?
    O34 Ce2 O22 S6 . . . . 121.7(6) ?
    O25 Ce2 O22 S6 . . . . 51.3(6) ?
    O26 Ce2 O22 S6 . . . . 59.8(6) ?
    O29 Ce2 O22 S6 . . . . -59.6(7) ?
    S9 Ce2 O22 S6 . . . . 150.4(6) ?
    S8 Ce2 O22 S6 . . . . 54.5(6) ?
    S7 Ce2 O22 S6 . . . . -118.5(5) ?
    O27 S8 O25 Ce2 . . . . -121.52(18) ?
    O28 S8 O25 Ce2 . . . . 113.52(18) ?
    O26 S8 O25 Ce2 . . . . -1.65(18) ?
    O22 Ce2 O25 S8 . . . . 173.32(18) ?
    O18 Ce2 O25 S8 . . . . -142.37(16) ?
    O14 Ce2 O25 S8 . . . . -95.66(17) ?
    O30 Ce2 O25 S8 . . . . 25.5(2) ?
    O33 Ce2 O25 S8 . . . . 112.65(16) ?
    O34 Ce2 O25 S8 . . . . 83.37(16) ?
    O26 Ce2 O25 S8 . . . . 1.18(13) ?
    O29 Ce2 O25 S8 . . . . -42.16(18) ?
    S9 Ce2 O25 S8 . . . . 96.52(14) ?
    S7 Ce2 O25 S8 . . . . -11.26(19) ?
    O27 S8 O26 Ce2 . . . . 121.93(19) ?
    O28 S8 O26 Ce2 . . . . -114.53(19) ?
    O25 S8 O26 Ce2 . . . . 1.64(18) ?
    O22 Ce2 O26 S8 . . . . -10.8(2) ?
    O18 Ce2 O26 S8 . . . . 133.51(18) ?
    O14 Ce2 O26 S8 . . . . 68.69(16) ?
    O30 Ce2 O26 S8 . . . . -162.23(18) ?
    O33 Ce2 O26 S8 . . . . -107.61(17) ?
    O34 Ce2 O26 S8 . . . . -77.64(16) ?
    O25 Ce2 O26 S8 . . . . -1.16(13) ?
    O29 Ce2 O26 S8 . . . . 138.48(18) ?
    S9 Ce2 O26 S8 . . . . -92.66(15) ?
    S7 Ce2 O26 S8 . . . . 168.55(17) ?
    O32 S7 O29 Ce2 . . . . -117.34(19) ?
    O31 S7 O29 Ce2 . . . . 116.83(19) ?
    O30 S7 O29 Ce2 . . . . 0.34(18) ?
    O22 Ce2 O29 S7 . . . . -140.51(18) ?
    O18 Ce2 O29 S7 . . . . -97.68(16) ?
    O14 Ce2 O29 S7 . . . . 176.21(18) ?
    O30 Ce2 O29 S7 . . . . -0.25(13) ?
    O33 Ce2 O29 S7 . . . . -32.74(19) ?
    O34 Ce2 O29 S7 . . . . 37.8(2) ?
    O25 Ce2 O29 S7 . . . . 122.14(15) ?
    O26 Ce2 O29 S7 . . . . 85.02(16) ?
    S9 Ce2 O29 S7 . . . . 0.1(2) ?
    S8 Ce2 O29 S7 . . . . 103.63(14) ?
    O32 S7 O30 Ce2 . . . . 117.4(2) ?
    O31 S7 O30 Ce2 . . . . -117.43(19) ?
    O29 S7 O30 Ce2 . . . . -0.35(19) ?
    O22 Ce2 O30 S7 . . . . 142.62(18) ?
    O18 Ce2 O30 S7 . . . . 74.59(17) ?
    O14 Ce2 O30 S7 . . . . -3.8(2) ?
    O33 Ce2 O30 S7 . . . . 150.25(19) ?
    O34 Ce2 O30 S7 . . . . -151.22(18) ?
    O25 Ce2 O30 S7 . . . . -97.79(18) ?
    O26 Ce2 O30 S7 . . . . -77.02(17) ?
    O29 Ce2 O30 S7 . . . . 0.25(13) ?
    S9 Ce2 O30 S7 . . . . -179.45(18) ?
    S8 Ce2 O30 S7 . . . . -85.70(15) ?
    O35 S9 O33 Ce2 . . . . 121.8(2) ?
    O36 S9 O33 Ce2 . . . . -113.3(2) ?
    O34 S9 O33 Ce2 . . . . 3.1(2) ?
    O22 Ce2 O33 S9 . . . . -94.56(18) ?
    O18 Ce2 O33 S9 . . . . -176.22(19) ?
    O14 Ce2 O33 S9 . . . . -139.8(2) ?
    O30 Ce2 O33 S9 . . . . 90.05(17) ?
    O34 Ce2 O33 S9 . . . . -2.26(14) ?
    O25 Ce2 O33 S9 . . . . -35.2(2) ?
    O26 Ce2 O33 S9 . . . . 32.2(2) ?
    O29 Ce2 O33 S9 . . . . 118.82(16) ?
    S8 Ce2 O33 S9 . . . . -2.4(2) ?
    S7 Ce2 O33 S9 . . . . 103.77(15) ?
    O35 S9 O34 Ce2 . . . . -121.6(2) ?
    O36 S9 O34 Ce2 . . . . 114.0(2) ?
    O33 S9 O34 Ce2 . . . . -3.1(2) ?
    O22 Ce2 O34 S9 . . . . 78.38(18) ?
    O18 Ce2 O34 S9 . . . . 10.3(3) ?
    O14 Ce2 O34 S9 . . . . 153.36(15) ?
    O30 Ce2 O34 S9 . . . . -69.10(17) ?
    O33 Ce2 O34 S9 . . . . 2.25(14) ?
    O25 Ce2 O34 S9 . . . . 152.0(2) ?
    O26 Ce2 O34 S9 . . . . -147.74(19) ?
    O29 Ce2 O34 S9 . . . . -100.64(18) ?
    S8 Ce2 O34 S9 . . . . -177.90(19) ?
    S7 Ce2 O34 S9 . . . . -82.90(16) ?
    N1 C1 C2 N2 . . . . 169.9(4) ?
    N3 C3 C4 N4 . . . . -73.2(6) ?
    N5 C5 C6 N6 . . . . -172.9(4) ?
    N7 C7 C8 N8 . . . . -179.3(8) ?
    N7 C7' C8' N8 . . . . 176.4(8) ?
    N9 C9 C10 N10 . . . . 84.2(6) ?
loop_
    _geom_hbond_atom_site_label_D
    _geom_hbond_atom_site_label_H
    _geom_hbond_atom_site_label_A
    _geom_hbond_site_symmetry_A
    _geom_hbond_distance_DH
    _geom_hbond_distance_HA
    _geom_hbond_distance_DA
    _geom_hbond_angle_DHA
    _geom_hbond_publ_flag
    O1w H11 O24 2_566 0.84 2.02 2.803(5) 156 y
    O1w H12 O28 . 0.84 1.96 2.786(5) 169 y
    O2w H21 O16 2_576 0.84 1.94 2.754(5) 162 y
    O2w H22 O7 1_465 0.84 1.99 2.828(5) 173 y
    O3w H31 O9 2_666 0.84 2.47 3.153(7) 139 y
    N1 H1a O10 2_566 0.86 2.11 2.899(5) 151 y
    N1 H1b O27 . 0.86 2.28 2.991(6) 141 y
    N1 H1c O1w . 0.86 2.09 2.891(6) 154 y
    N2 H2a O28 2_576 0.86 2.02 2.863(5) 165 y
    N2 H2b O8 1_465 0.86 2.16 2.769(5) 128 y
    N2 H2c O29 2_576 0.86 2.01 2.849(5) 163 y
    N3 H3a O1w . 0.86 2.10 2.863(7) 148 y
    N3 H3b O3w . 0.86 1.93 2.753(8) 160 y
    N3 H3c O26 2_576 0.86 2.20 3.048(7) 167 y
    N4 H4a O2w 1_655 0.86 1.95 2.760(7) 157 y
    N4 H4b O36 2_576 0.86 2.16 2.843(6) 136 y
    N4 H4c O6 2_666 0.86 2.37 3.119(6) 145 y
    N5 H5a O1 . 0.86 2.27 3.029(5) 148 y
    N5 H5b O20 2_667 0.86 2.09 2.794(5) 138 y
    N5 H5c O16 . 0.86 2.00 2.763(5) 147 y
    N6 H6a O12 1_565 0.86 2.21 2.837(6) 130 y
    N6 H6b O1 2_667 0.86 2.46 3.241(5) 152 y
    N6 H6c O31 . 0.86 1.99 2.826(6) 165 y
    N7 H7'a O15 . 0.86 2.27 2.935(6) 135 y
    N8 H8a O34 1_655 0.86 2.21 2.957(6) 145 y
    N8 H8b O23 2_666 0.86 2.23 2.840(6) 128 y
    N9 H9a O35 . 0.86 2.40 2.992(6) 126 y
    N9 H9b O24 . 0.86 2.10 2.846(5) 145 y
    N9 H9c O19 . 0.86 2.06 2.895(5) 165 y
    N10 H10a O11 . 0.86 2.04 2.879(6) 165 y
    N10 H10b O30 2_567 0.86 2.39 3.176(6) 153 y
    N10 H10c O19 . 0.86 2.05 2.884(6) 164 y
