# Supplementary material for: Penta­kis(ethyl­enediammonium) tri-μ-sulfato-bis­[tris­ulfatocerate(IV)] trihydrate
Source: Acta Crystallogr Sect E Struct Rep Online. 2010 Jun 16;66(Pt 7):m797–8. doi: 10.1107/S1600536810021811 (PMC3006805; doi:10.1107/S1600536810021811)
Supplement: Supplementary file 2 [file e-66-0m797-Isup2.hkl]

# 
# h,k,l, Fc-squared, Fo-squared, sigma(Fo-squared) and status flag 
# 
data_I
_shelx_title '  P-1  ' 
_shelx_refln_list_code          4 
_shelx_F_calc_maximum      336.12 
_exptl_crystal_F_000      1516.00 
_reflns_d_resolution_high  0.7696 
 
loop_ 
 _symmetry_equiv_pos_as_xyz 
 'x, y, z' 
 '-x, -y, -z' 
 
_cell_length_a    11.6716 
_cell_length_b    13.3506 
_cell_length_c    15.4143 
_cell_angle_alpha  83.882 
_cell_angle_beta   88.096 
_cell_angle_gamma  73.783 
 
_shelx_F_squared_multiplier     1.000 
 
loop_ 
 _refln_index_h 
 _refln_index_k 
 _refln_index_l 
 _refln_F_squared_calc 
 _refln_F_squared_meas 
 _refln_F_squared_sigma 
 _refln_observed_status 
   1   0   0       45.20       -0.57      0.38 o 
   2   0   0    14112.71    17986.45    289.08 o 
   3   0   0      251.00      184.66      7.85 o 
   4   0   0     5981.23     6713.95     86.31 o 
   5   0   0      445.16      485.18     13.34 o 
   6   0   0    55170.91    68267.63   1151.28 o 
   7   0   0       50.04       36.64      9.46 o 
   8   0   0      991.94     1205.78     32.81 o 
   9   0   0       71.76       94.17     13.16 o 
  10   0   0     2239.45     2487.51     83.72 o 
  11   0   0       42.43       43.43     16.02 o 
  12   0   0     4244.77     5011.46    182.20 o 
  13   0   0      687.75      680.01     63.47 o 
  14   0   0       22.91       29.91     21.57 o 
 -14   1   0     1161.03     1283.87     94.78 o 
 -13   1   0       40.74       25.10     27.01 o 
 -12   1   0     7281.08     8228.66    276.49 o 
 -11   1   0      177.34      205.98     23.60 o 
 -10   1   0      974.43     1074.10     42.88 o 
  -9   1   0       14.33       10.04     11.72 o 
  -8   1   0    14387.83    16393.67    280.34 o 
  -7   1   0      314.14      279.06     17.75 o 
  -6   1   0     5432.06     6187.56    100.47 o 
  -5   1   0        4.36       12.32      6.52 o 
  -4   1   0    30774.79    35099.22    399.80 o 
  -3   1   0       32.72       42.25      4.44 o 
  -2   1   0    27427.50    31979.06    404.55 o 
   0   1   0    36242.57       -0.46      0.31 o 
   1   1   0     2658.15       -0.19      0.59 o 
   2   1   0     7997.93     8949.41    333.37 o 
   3   1   0      152.29      149.59      6.18 o 
   4   1   0    43308.64    48553.75    612.00 o 
   5   1   0     1838.38     2262.22     34.25 o 
   6   1   0    16298.32    19628.43    256.46 o 
   7   1   0     4174.79     5257.69     84.10 o 
   8   1   0       53.81       39.55     11.03 o 
   9   1   0      187.89      203.53     16.33 o 
  10   1   0     1305.76     1392.33     48.10 o 
  11   1   0      531.71      523.36     33.51 o 
  12   1   0      727.49      756.75     43.97 o 
  13   1   0     1986.84     2122.26     72.28 o 
  14   1   0     1590.75     1838.56     70.38 o 
 -13   2   0       15.48       13.06     27.42 o 
 -12   2   0     1995.19     2144.51    104.94 o 
 -11   2   0      431.62      482.52     49.60 o 
 -10   2   0    12579.28    13726.08    317.48 o 
  -9   2   0       46.15       80.75     16.30 o 
  -8   2   0     4331.62     4905.48    116.25 o 
  -7   2   0      263.17      239.37     15.75 o 
  -6   2   0      182.56      223.67     16.68 o 
  -5   2   0      144.36      158.43      9.42 o 
  -4   2   0    16524.25    18661.71    217.99 o 
  -3   2   0     1554.07     1688.89     25.60 o 
  -1   2   0      388.00      375.57      9.30 o 
   0   2   0    42953.25       -4.04      3.32 o 
   1   2   0       16.37       87.21      8.84 o 
   3   2   0     3751.55     4073.31     70.79 o 
   4   2   0     4554.94     5205.56     65.65 o 
   5   2   0     1653.99     2071.36     33.01 o 
   6   2   0      132.28      159.79     10.80 o 
   7   2   0     1302.71     1574.64     36.42 o 
   8   2   0    21278.75    24656.84    393.14 o 
   9   2   0      918.58      876.76     27.03 o 
  10   2   0     7035.39     7752.58    134.91 o 
  11   2   0       83.83       99.85     17.03 o 
  12   2   0      629.90      653.70     35.80 o 
  13   2   0     1075.85     1162.06     50.62 o 
  14   2   0     2201.08     2592.06     93.11 o 
 -13   3   0      100.29       84.61     33.55 o 
 -12   3   0     8578.30     9799.26    307.56 o 
 -11   3   0      723.38      831.46     67.45 o 
 -10   3   0     1041.74     1108.73     51.78 o 
  -9   3   0       26.27       67.03     20.59 o 
  -8   3   0    13543.45    15245.43    285.54 o 
  -7   3   0      430.97      497.80     22.69 o 
  -6   3   0     5582.00     6335.02    107.80 o 
  -5   3   0      620.08      770.81     21.76 o 
  -4   3   0      443.15      337.70     13.38 o 
  -3   3   0      361.14      343.80     14.89 o 
  -2   3   0     5972.40     7247.64     93.14 o 
  -1   3   0      862.70     1066.25     23.15 o 
   0   3   0    13246.79    15595.44    191.04 o 
   1   3   0        4.65       28.19      3.84 o 
   2   3   0      117.24       48.22      5.58 o 
   3   3   0     3469.76     4097.06     62.50 o 
   4   3   0    42607.46    52110.52    660.93 o 
   5   3   0       32.83       63.45      5.94 o 
   6   3   0    34146.68    39858.83    509.17 o 
   7   3   0     2536.48     2921.11     56.78 o 
   8   3   0     4840.10     5360.49     87.86 o 
   9   3   0     4219.88     4911.28     89.54 o 
  10   3   0     1047.96     1225.27     33.15 o 
  11   3   0      174.18      177.12     19.54 o 
  12   3   0     5645.82     6466.46    144.41 o 
  13   3   0      199.98      211.31     29.32 o 
  14   3   0        5.29      -16.16     25.34 o 
  15   3   0      194.25      236.51     50.65 o 
 -13   4   0       60.45       71.41     34.54 o 
 -12   4   0      107.59      122.00     35.90 o 
 -11   4   0       31.71      114.53     32.68 o 
 -10   4   0     2201.80     2462.19     84.73 o 
  -9   4   0      187.42      182.64     26.86 o 
  -8   4   0    42309.75    48521.52    840.31 o 
  -7   4   0       77.10       95.81     12.84 o 
  -6   4   0     9469.20    10888.19    175.47 o 
  -5   4   0      198.93      428.95     19.95 o 
  -4   4   0    13421.32    16472.07    217.85 o 
  -3   4   0      333.67      370.65     15.32 o 
  -2   4   0    28345.23    32104.17    388.62 o 
  -1   4   0       79.37      174.33      8.81 o 
   0   4   0     2984.70     3711.96     49.61 o 
   1   4   0     7038.84     8321.17    101.06 o 
   2   4   0    11968.08    14490.16    189.59 o 
   3   4   0      222.10      164.75      9.92 o 
   4   4   0    39806.68    45583.71    580.51 o 
   5   4   0    10856.09    13677.49    178.72 o 
   6   4   0     1637.95     2031.92     35.23 o 
   7   4   0     5033.31     6113.72     89.15 o 
   8   4   0    27723.08    32926.97    449.53 o 
   9   4   0     2821.63     3316.71     60.13 o 
  10   4   0    10024.27    11378.20    183.22 o 
  11   4   0     7386.00     8538.30    158.20 o 
  12   4   0      164.55      179.74     23.14 o 
  13   4   0     1780.05     1953.86     97.91 o 
  14   4   0     4227.07     5104.56    262.95 o 
  15   4   0       40.24       55.54     33.56 o 
 -12   5   0     4742.55     5725.93    209.33 o 
 -11   5   0       34.97       -6.98     24.84 o 
 -10   5   0     2447.56     2782.23    119.80 o 
  -9   5   0      688.48      829.22     42.83 o 
  -8   5   0       24.04       17.59     14.98 o 
  -7   5   0       48.94      142.81     24.34 o 
  -6   5   0      111.85      144.79     15.18 o 
  -5   5   0      688.20      822.86     26.64 o 
  -4   5   0    36812.59    42442.69    582.07 o 
  -3   5   0     3498.23     4054.30     63.24 o 
  -2   5   0     1208.62      956.17     27.64 o 
  -1   5   0    15920.58    17431.43    377.50 o 
   0   5   0     1583.61     2497.19     59.40 o 
   1   5   0      604.31      845.36     18.02 o 
   2   5   0     8502.80     9233.56    125.81 o 
   3   5   0    11548.09    13677.22    194.64 o 
   4   5   0     2333.62     2916.28     50.58 o 
   5   5   0    13625.41    15925.68    250.24 o 
   6   5   0    15315.38    18797.67    286.37 o 
   7   5   0     2621.51     3015.82     49.19 o 
   8   5   0     7019.47     8036.96    113.72 o 
   9   5   0      742.24      861.59     24.79 o 
  10   5   0       20.62       36.06     11.53 o 
  11   5   0     9202.93    10312.92    185.02 o 
  12   5   0     5589.64     6544.22    143.33 o 
  13   5   0      135.60      111.95     34.53 o 
  14   5   0     1193.01     1274.81    124.88 o 
  15   5   0     1611.70     1918.84    106.11 o 
 -12   6   0     4165.89     5339.87    202.44 o 
 -11   6   0       19.70       13.23     28.98 o 
 -10   6   0     1669.48     1991.23    100.60 o 
  -9   6   0      982.07     1103.53     54.25 o 
  -8   6   0    18907.97    22027.76    570.33 o 
  -7   6   0     1387.66     1452.52     51.34 o 
  -6   6   0    13148.96    14661.19    269.12 o 
  -5   6   0     5818.12     6712.68    159.01 o 
  -4   6   0     4341.82     4732.89    100.91 o 
  -3   6   0     4165.85     4256.27     72.60 o 
  -2   6   0     9492.80    11370.68    212.12 o 
  -1   6   0       11.57       34.28      7.95 o 
   0   6   0    40503.48    48820.86    664.20 o 
   1   6   0    12549.65    15034.97    179.58 o 
   2   6   0     1386.43     2434.00     45.22 o 
   3   6   0      932.81     1210.77     27.88 o 
   4   6   0    10086.49    11216.99    193.62 o 
   5   6   0      112.30      127.39     11.47 o 
   6   6   0     4333.90     5311.89     93.07 o 
   7   6   0     2309.09     2669.49     55.61 o 
   8   6   0      117.71      178.43     14.30 o 
   9   6   0     1795.96     2065.42     39.64 o 
  10   6   0     4085.75     4401.20     88.16 o 
  11   6   0       17.41       14.99     14.72 o 
  12   6   0     3056.55     3355.11    108.40 o 
  13   6   0     2013.22     2256.46    107.23 o 
  14   6   0      204.28      199.18     41.34 o 
  15   6   0      980.94     1180.42     91.11 o 
 -11   7   0     1149.52     1390.15    102.58 o 
 -10   7   0     5066.70     6031.88    214.25 o 
  -9   7   0       52.72      105.22     31.77 o 
  -8   7   0     8118.31     9384.03    233.24 o 
  -7   7   0     3024.78     3480.45     92.97 o 
  -6   7   0       63.44       89.00     17.60 o 
  -5   7   0     1008.39     1200.43     36.72 o 
  -4   7   0    35045.02    39171.90    730.14 o 
  -3   7   0     7194.90     8389.16    141.01 o 
  -2   7   0    19751.04    22685.61    381.91 o 
  -1   7   0     9615.47    10335.01    237.74 o 
   0   7   0       13.88        7.01      6.45 o 
   1   7   0     5445.76     6075.04     90.42 o 
   2   7   0    12046.91    15078.27    233.98 o 
   3   7   0     1232.14     1267.10     32.75 o 
   4   7   0      706.05      750.70     22.73 o 
   5   7   0     6702.83     7698.47    141.10 o 
   6   7   0      640.04      907.41     37.46 o 
   7   7   0     2684.60     3020.57     62.44 o 
   8   7   0     5041.98     5932.17    106.85 o 
   9   7   0     1139.67     1368.83     36.82 o 
  10   7   0      235.94      275.02     22.38 o 
  11   7   0     7064.44     8061.16    176.08 o 
  12   7   0      655.71      614.96     47.03 o 
  13   7   0     3613.14     4107.77    158.16 o 
  14   7   0     1232.98     1397.60     86.07 o 
  15   7   0      998.72     1152.80     90.71 o 
 -10   8   0     3447.05     3996.54    218.14 o 
  -9   8   0     1812.64     1960.37    102.38 o 
  -8   8   0      882.80     1079.40    106.60 o 
  -7   8   0      124.54      133.40     26.03 o 
  -6   8   0     1186.78     1395.60     52.22 o 
  -5   8   0       35.20       32.04     14.46 o 
  -4   8   0    16551.69    18922.61    336.90 o 
  -3   8   0     2952.94     3493.44     85.13 o 
  -2   8   0       54.12      113.46     13.81 o 
  -1   8   0       37.52      186.41     15.74 o 
   0   8   0    16001.84    18957.53    427.03 o 
   1   8   0     2059.36     2347.14     45.02 o 
   2   8   0    27869.32    31711.76    476.56 o 
   3   8   0     5642.58     6091.88    130.70 o 
   4   8   0      425.43      492.79     23.40 o 
   5   8   0    16189.91    19211.99    304.76 o 
   6   8   0     9597.32    11320.14    211.80 o 
   7   8   0        4.92        7.37     10.15 o 
   8   8   0     5559.15     6758.24    120.61 o 
   9   8   0     9629.81    11438.61    233.42 o 
  10   8   0       86.98      101.71     18.36 o 
  11   8   0      988.80     1136.48     47.89 o 
  12   8   0     7537.55     8493.29    218.86 o 
  13   8   0      206.58      189.96     48.42 o 
  14   8   0      588.06      644.59     67.19 o 
 -10   9   0       10.26       49.68     36.40 o 
  -9   9   0      684.70      727.49     71.45 o 
  -8   9   0     4415.83     5104.24    189.31 o 
  -7   9   0      109.20      132.09     25.24 o 
  -6   9   0      330.68      428.11     38.58 o 
  -5   9   0       92.90       78.59     19.20 o 
  -4   9   0     3080.92     3483.53     91.93 o 
  -3   9   0     7882.95     9097.93    199.93 o 
  -2   9   0     8395.46     9249.98    157.68 o 
  -1   9   0      173.64      184.31     16.68 o 
   0   9   0     7848.01     8742.52    182.19 o 
   1   9   0     2089.40     2409.50     50.86 o 
   2   9   0     1515.70     1596.60     46.88 o 
   3   9   0     4530.93     4969.69    130.76 o 
   4   9   0     5628.91     6431.96    114.16 o 
   5   9   0      774.39     1019.99     27.13 o 
   6   9   0     7550.88     9157.94    155.11 o 
   7   9   0     5505.28     6176.77    133.43 o 
   8   9   0      360.25      395.38     34.26 o 
   9   9   0     2572.67     2903.14     80.83 o 
  10   9   0       18.18       40.49     16.11 o 
  11   9   0     2743.27     3326.12     92.55 o 
  12   9   0      496.86      464.49    111.14 o 
  13   9   0     4850.74     5485.97    197.82 o 
  14   9   0      445.89      588.58     64.76 o 
  -9  10   0      137.24      174.37     43.58 o 
  -8  10   0     1627.91     2009.25    147.79 o 
  -7  10   0     4035.74     4439.37    188.21 o 
  -6  10   0     1542.42     1598.64     69.09 o 
  -5  10   0     1263.70     1349.08     61.29 o 
  -4  10   0    12133.76    13390.19    320.92 o 
  -3  10   0      343.23      400.83     46.26 o 
  -2  10   0     3898.80     4361.47    101.88 o 
  -1  10   0    10194.24    10780.88    206.36 o 
   0  10   0     3244.70     3427.93     88.86 o 
   1  10   0     2092.93     2531.46     59.04 o 
   2  10   0     4434.75     5452.69    121.56 o 
   3  10   0     7163.42     7471.20    324.23 o 
   4  10   0      271.52      306.86     21.37 o 
   5  10   0    11103.86    13155.48    214.95 o 
   6  10   0      166.40      160.91     17.48 o 
   7  10   0       25.17       25.74     15.77 o 
   8  10   0     5447.62     6202.74    223.73 o 
   9  10   0     3068.49     3439.25    130.04 o 
  10  10   0      864.20      934.93    134.71 o 
  11  10   0     2621.37     2797.92    120.27 o 
  12  10   0      639.18      644.98     61.77 o 
  13  10   0      936.08     1021.61     81.46 o 
  14  10   0      501.09      528.76     79.78 o 
  -8  11   0      874.59      974.12     84.21 o 
  -7  11   0     1771.79     1909.60    105.34 o 
  -6  11   0     2103.84     2234.33    112.33 o 
  -5  11   0     1936.41     2151.89     83.31 o 
  -4  11   0      226.87      312.71     38.03 o 
  -3  11   0    12705.54    14117.93    610.64 o 
  -2  11   0     1332.21     1571.72     57.61 o 
  -1  11   0     2561.97     2873.95     82.19 o 
   0  11   0    10439.84    11417.22    236.43 o 
   2  11   0     1140.74     1223.81     48.56 o 
   4  11   0     4296.79     5118.44    109.69 o 
   5  11   0     2470.67     2737.29     70.77 o 
   6  11   0      515.59      508.11     35.32 o 
   7  11   0    10954.45    12171.27    251.05 o 
   8  11   0      238.36      290.80     56.39 o 
   9  11   0     6001.71     6400.82    268.43 o 
  10  11   0      652.19      641.54     58.13 o 
  11  11   0       25.70       46.11     30.48 o 
  12  11   0       43.34       82.13     31.49 o 
  13  11   0     1429.50     1715.24     99.07 o 
  -7  12   0      559.16      641.07     69.65 o 
  -6  12   0     1241.11     1316.95    111.03 o 
  -5  12   0     5574.35     6127.95    217.96 o 
  -4  12   0     1127.43     1240.48     62.42 o 
  -3  12   0     2289.67     2707.68    120.25 o 
  -2  12   0     7097.05     7906.21    206.48 o 
  -1  12   0      951.73     1057.86     54.63 o 
   0  12   0     1859.69     1976.67     76.16 o 
   1  12   0     9659.46    10901.96    265.77 o 
   2  12   0      176.77      178.39     27.31 o 
   3  12   0     1360.98     1598.70     58.84 o 
   4  12   0    11625.51    13200.66    316.04 o 
   5  12   0       33.56       31.99     16.28 o 
   6  12   0      314.03      387.66     46.10 o 
   7  12   0     5699.89     6391.07    211.49 o 
   8  12   0      505.35      539.99     53.09 o 
   9  12   0     4565.73     4994.42    176.86 o 
  10  12   0      747.48      869.72    101.74 o 
  11  12   0      894.98      874.83    103.86 o 
  12  12   0       79.78       67.30     34.60 o 
  13  12   0     6034.76     6630.27    236.24 o 
  -6  13   0       85.26      122.16     56.65 o 
  -5  13   0       49.56       68.61     33.19 o 
  -4  13   0     1094.64     1107.91     85.88 o 
  -3  13   0     2928.87     3307.01    112.24 o 
  -2  13   0     1217.45     1404.82     66.35 o 
  -1  13   0      737.77      802.77     54.27 o 
   0  13   0     2024.23     2266.45     85.29 o 
   1  13   0     3953.65     4349.29    130.69 o 
   2  13   0      164.68      246.67     32.16 o 
   3  13   0     2503.03     2776.55    117.01 o 
   4  13   0     1014.01     1171.36     97.69 o 
   5  13   0     4518.15     5234.80    136.34 o 
   6  13   0       28.37       54.44     27.93 o 
   7  13   0     4784.65     5360.77    187.98 o 
   8  13   0       10.92       50.40     28.86 o 
   9  13   0      632.46      669.50    106.35 o 
  10  13   0     1206.72     1420.68    121.92 o 
  11  13   0     4272.87     5099.60    271.61 o 
  12  13   0       15.46       13.79     30.41 o 
  -5  14   0     1581.50     1809.51    118.85 o 
  -4  14   0       62.32       98.19     43.42 o 
  -3  14   0     5974.50     6599.92    233.03 o 
  -2  14   0      144.06      213.46     34.02 o 
  -1  14   0        3.63       13.89     19.92 o 
   0  14   0     1400.72     1435.14     81.04 o 
   1  14   0     2729.41     2797.37    128.09 o 
   2  14   0      611.52      656.74     50.88 o 
   3  14   0    10440.16    11693.13    353.38 o 
   4  14   0      442.53      582.43     59.44 o 
   5  14   0     1115.60     1110.54    143.22 o 
   6  14   0     1220.84     1161.35     75.11 o 
   7  14   0     4279.45     4986.42    182.29 o 
   8  14   0        0.89       54.53     30.04 o 
   9  14   0     7044.65     8214.77    387.09 o 
  10  14   0       99.57       71.78     50.87 o 
  11  14   0       29.94        4.02     45.39 o 
  -3  15   0     1735.27     2010.78    112.28 o 
  -2  15   0       93.15      128.71     48.46 o 
  -1  15   0     2674.74     3077.58    200.62 o 
   0  15   0       92.23       78.99     27.76 o 
   1  15   0     9489.92    10468.60    267.19 o 
   2  15   0      191.48      224.80     42.18 o 
   3  15   0      118.90      161.45     38.87 o 
   4  15   0      110.37      171.28     55.92 o 
   5  15   0     8702.07     9820.39    310.54 o 
   6  15   0      220.41      286.07     73.06 o 
   7  15   0     4885.04     5468.71    198.63 o 
   8  15   0      799.52     1076.79    119.14 o 
   9  15   0       92.33      151.81     61.18 o 
  10  15   0       66.28      263.93     70.39 o 
  -1  16   0     3492.84     3979.95    167.33 o 
   0  16   0      326.98      380.69     56.49 o 
   1  16   0      310.61      383.42     43.62 o 
   2  16   0        4.35       33.71     30.03 o 
   3  16   0     3338.16     3755.02    153.48 o 
   4  16   0        3.28      -39.01     26.77 o 
   5  16   0     4799.80     5721.03    207.24 o 
   6  16   0        0.31       14.55     43.56 o 
   7  16   0       78.53      235.06     68.78 o 
   8  16   0      476.91      485.26     87.71 o 
   9  16   0     4514.27     5830.45    309.40 o 
   2  17   0      141.10      281.26     72.43 o 
   3  17   0      664.05      746.37     73.13 o 
   4  17   0        2.35      -50.21     33.48 o 
   5  17   0       33.41       30.55     48.61 o 
   6  17   0      194.52      156.71     63.96 o 
  -5 -17   1       10.51      -48.61     40.64 o 
  -4 -17   1     6796.19     7105.31    352.45 o 
  -3 -17   1        1.42       -3.73     43.20 o 
  -9 -16   1      281.52      343.02     81.42 o 
  -8 -16   1     4589.55     5186.00    284.40 o 
  -7 -16   1       20.73       79.67     53.72 o 
  -5 -16   1       18.16       12.28     43.49 o 
  -4 -16   1        5.94       17.62     42.54 o 
  -3 -16   1      267.59      239.93     44.96 o 
  -2 -16   1     4537.28     5003.63    335.97 o 
  -1 -16   1      571.45      588.29     52.86 o 
   0 -16   1     4031.64     4126.25    137.60 o 
   1 -16   1        1.19       61.98     35.16 o 
 -10 -15   1     1567.55     1762.75    148.23 o 
  -9 -15   1      117.13       67.10     51.46 o 
  -8 -15   1     6514.23     6620.20    331.69 o 
  -7 -15   1      710.96      797.50    102.91 o 
  -6 -15   1      793.33      817.42     71.27 o 
  -5 -15   1       73.23      123.22     36.72 o 
  -4 -15   1     8845.20     9901.26    311.95 o 
  -3 -15   1       67.23       61.01     42.28 o 
  -2 -15   1     4577.34     4750.43    177.32 o 
  -1 -15   1       33.34      127.00     28.91 o 
   0 -15   1      124.24      249.64     35.86 o 
   1 -15   1      464.67      500.90     51.04 o 
   2 -15   1     4373.75     4533.37    145.17 o 
   3 -15   1        7.96       58.08     61.43 o 
 -11 -14   1      119.94      124.40     55.48 o 
 -10 -14   1     2280.76     2377.01    167.96 o 
  -9 -14   1       30.93        9.28     41.59 o 
  -8 -14   1      122.49      283.74     65.20 o 
  -7 -14   1      963.86     1136.75     72.61 o 
  -6 -14   1     3829.79     3971.58    210.98 o 
  -5 -14   1      360.59      393.44     49.21 o 
  -4 -14   1     7236.06     7636.57    249.19 o 
  -3 -14   1       15.47       65.71     29.03 o 
  -2 -14   1     1715.66     1760.66     75.56 o 
  -1 -14   1     1843.08     1821.80     77.45 o 
   0 -14   1     6864.28     6969.64    191.40 o 
   1 -14   1      547.64      519.23     46.18 o 
   2 -14   1     2170.29     2679.17    100.27 o 
   3 -14   1     1851.35     2160.02    102.23 o 
   4 -14   1      146.69      193.98     45.29 o 
 -12 -13   1     4853.73     5306.74    283.74 o 
 -11 -13   1      221.36      269.34     67.76 o 
 -10 -13   1     1621.18     1468.92    122.21 o 
  -9 -13   1      372.65      292.51     65.93 o 
  -8 -13   1     4932.39     5112.33    264.92 o 
  -7 -13   1      420.81      407.44     48.13 o 
  -6 -13   1      513.69      570.02     54.93 o 
  -5 -13   1      657.59      822.31     65.17 o 
  -4 -13   1     1568.93     1922.44     92.89 o 
  -3 -13   1      465.52      568.58     54.43 o 
  -2 -13   1     4147.16     4184.81    127.13 o 
  -1 -13   1      131.41      164.23     27.46 o 
   0 -13   1     1692.34     1790.19     75.27 o 
   1 -13   1     2822.05     2723.08     96.96 o 
   2 -13   1     3453.38     3259.11    110.13 o 
   3 -13   1        5.00       62.91     59.79 o 
   4 -13   1     5678.45     5661.28    166.53 o 
   5 -13   1       55.92       53.72     32.74 o 
   6 -13   1      928.48     1058.22     89.89 o 
 -13 -12   1        1.47       87.28     37.72 o 
 -12 -12   1     1718.45     1553.29     92.51 o 
 -11 -12   1       12.76       99.77     48.83 o 
 -10 -12   1     8637.30     8681.60    394.55 o 
  -9 -12   1     2182.68     2202.51    101.50 o 
  -8 -12   1     1386.99     1563.01    178.75 o 
  -7 -12   1     1690.83     1795.89     72.56 o 
  -6 -12   1      737.97     1130.07    102.11 o 
  -5 -12   1      353.03      395.23     37.35 o 
  -4 -12   1     7160.24     8741.42    220.67 o 
  -3 -12   1     9110.83     9354.18    202.39 o 
  -2 -12   1       43.03       45.97     18.42 o 
  -1 -12   1     8528.77     8502.28    215.45 o 
   0 -12   1     2703.43     2909.18    122.69 o 
   1 -12   1     1358.60     1177.86     89.23 o 
   2 -12   1     5148.94     5958.80    165.45 o 
   3 -12   1     3860.02     3855.01    122.21 o 
   4 -12   1     2667.12     2756.83    163.21 o 
   5 -12   1      768.37      844.70     59.19 o 
   6 -12   1      966.81     1068.25     86.07 o 
   7 -12   1       90.74      150.91     43.24 o 
 -13 -11   1      330.00      307.66     50.34 o 
 -12 -11   1     5949.22     5723.09    204.69 o 
 -11 -11   1      141.88      199.69     55.48 o 
 -10 -11   1     4268.11     4243.77    223.88 o 
  -9 -11   1      610.40      632.60     55.72 o 
  -8 -11   1      816.23      824.29     83.70 o 
  -7 -11   1      524.83      626.45     44.88 o 
  -6 -11   1     9127.16     9594.74    176.22 o 
  -5 -11   1     2473.68     2420.16     72.67 o 
  -4 -11   1    12274.58    12595.32    229.37 o 
  -3 -11   1    11053.15    11476.12    211.75 o 
  -2 -11   1       38.80       82.41     27.74 o 
  -1 -11   1      390.59      338.99    136.64 o 
   0 -11   1    11939.21    13802.17    279.07 o 
   1 -11   1      122.03       90.57     19.10 o 
   2 -11   1      707.78      729.33     94.83 o 
   3 -11   1     9639.79     9774.23    244.22 o 
   4 -11   1     1969.65     2184.38    136.85 o 
   5 -11   1      295.26      329.63     35.88 o 
   6 -11   1     5400.07     5670.47    165.70 o 
   7 -11   1     1386.47     1523.00     94.54 o 
   8 -11   1      566.27      681.10    112.05 o 
 -14 -10   1     1562.51     1512.18    100.87 o 
 -13 -10   1       23.98      -11.81     25.20 o 
 -12 -10   1     1661.67     1759.91     93.98 o 
 -11 -10   1        9.17        0.19     77.59 o 
 -10 -10   1       77.74       83.08     36.98 o 
  -9 -10   1      603.11      659.21    130.91 o 
  -8 -10   1    20337.78    21137.93    697.29 o 
  -7 -10   1        4.74       -1.69     13.69 o 
  -6 -10   1     9122.17     8778.26    152.02 o 
  -5 -10   1       17.62      101.60     36.03 o 
  -4 -10   1     3727.96     3668.18     76.18 o 
  -3 -10   1      577.70      862.12     80.04 o 
  -2 -10   1     2201.57     3091.26    163.58 o 
  -1 -10   1     2265.56     2633.32     73.15 o 
   0 -10   1     4350.12     4817.79    177.38 o 
   1 -10   1      305.07      511.93     72.36 o 
   3 -10   1     7771.17     7430.25    165.77 o 
   4 -10   1     3490.06     3652.35    113.32 o 
   5 -10   1       64.51       52.12     21.24 o 
   6 -10   1        4.84       23.74     20.16 o 
   7 -10   1     6502.95     6733.57    186.87 o 
   8 -10   1     2302.79     2407.25    135.88 o 
   9 -10   1     1955.00     2002.17    111.40 o 
 -14  -9   1      562.92      602.59     95.75 o 
 -13  -9   1     1560.78     1636.07     92.43 o 
 -12  -9   1     4142.81     4011.80    126.59 o 
 -11  -9   1       17.34       19.20     24.33 o 
 -10  -9   1     3282.83     3250.52    101.47 o 
  -9  -9   1      442.23      406.83     62.42 o 
  -8  -9   1     1523.91     1613.58     67.49 o 
  -7  -9   1     1696.97     1826.63     52.02 o 
  -6  -9   1    19080.43    19144.56    323.36 o 
  -5  -9   1     3018.21     3073.52     64.99 o 
  -4  -9   1    24724.15    24417.30    373.86 o 
  -3  -9   1     2027.93     2463.99     55.71 o 
  -2  -9   1      490.81      522.09     60.89 o 
  -1  -9   1     8525.32     8120.45    242.24 o 
   0  -9   1     3594.35     3706.01     75.01 o 
   1  -9   1      180.36      201.17     16.20 o 
   2  -9   1     2021.40     1967.92     54.65 o 
   3  -9   1     4608.78     5390.02    156.07 o 
   4  -9   1      195.21      207.80     23.62 o 
   5  -9   1     3830.74     3557.67    107.95 o 
   6  -9   1      467.70      494.32     43.10 o 
   7  -9   1      232.35      291.03     34.39 o 
   8  -9   1     3050.73     2826.16    127.66 o 
   9  -9   1      953.49      933.62     79.36 o 
  10  -9   1        2.60      -17.28     28.16 o 
 -14  -8   1     1529.97     1509.78     89.83 o 
 -13  -8   1     1167.26     1344.69     81.74 o 
 -12  -8   1     9989.21    10000.04    250.28 o 
 -11  -8   1     3138.39     2920.84     97.76 o 
 -10  -8   1        3.39       35.01     14.89 o 
  -9  -8   1     4841.91     5075.09    210.17 o 
  -8  -8   1    19383.09    19800.56    348.39 o 
  -7  -8   1      499.04      524.33     28.68 o 
  -6  -8   1     4813.48     5362.03    130.42 o 
  -5  -8   1     4052.01     4887.20    170.53 o 
  -4  -8   1     3102.48     3303.85     60.99 o 
  -3  -8   1    11482.06    12299.76    181.95 o 
  -1  -8   1        3.41      172.28     40.38 o 
   0  -8   1     1163.95     1681.89    391.59 o 
   1  -8   1    13724.11    13769.97    203.21 o 
   2  -8   1     3020.71     3054.41     64.70 o 
   3  -8   1    15887.43    14564.49    332.55 o 
   4  -8   1       10.49        8.43     37.93 o 
   5  -8   1       87.75       73.44     17.50 o 
   6  -8   1      222.50      198.15     48.90 o 
   7  -8   1    10732.11    10722.91    263.50 o 
   8  -8   1      143.33      136.35     25.56 o 
   9  -8   1     3070.78     3167.71    136.91 o 
  10  -8   1     2266.65     2246.58    115.92 o 
 -14  -7   1     2244.73     2316.73    113.87 o 
 -13  -7   1     1081.56     1052.12     97.80 o 
 -12  -7   1      191.94      212.47     32.40 o 
 -11  -7   1     6958.29     7059.93    251.19 o 
 -10  -7   1      188.01      233.86     21.00 o 
  -9  -7   1     1299.50     1410.17     40.03 o 
  -8  -7   1     7630.50     7985.29    174.08 o 
  -7  -7   1     1673.59     1607.97     40.75 o 
  -6  -7   1     1047.30     1255.34     46.17 o 
  -5  -7   1    13188.82    13719.38    256.46 o 
  -4  -7   1     1787.40     1690.05     42.44 o 
  -3  -7   1      199.02      192.83     20.58 o 
  -2  -7   1     8604.01    10079.16    150.14 o 
   0  -7   1     3488.52     3324.05     64.25 o 
   1  -7   1    20526.21    22378.43    294.97 o 
   2  -7   1      438.37      489.15     56.48 o 
   3  -7   1     1605.11     1614.60     41.63 o 
   4  -7   1    12554.02    12931.29    227.21 o 
   5  -7   1     7070.48     7606.91    209.81 o 
   6  -7   1      444.00      468.21     33.01 o 
   7  -7   1     9554.71    10116.21    288.61 o 
   8  -7   1     1258.78     1404.88    127.95 o 
   9  -7   1      264.38      327.30     35.63 o 
  10  -7   1     1521.19     1611.86    145.23 o 
  11  -7   1     6596.36     6599.62    235.96 o 
 -15  -6   1     1931.15     1922.20    106.15 o 
 -14  -6   1       84.38       67.68     32.71 o 
 -13  -6   1      116.27       93.24     28.35 o 
 -12  -6   1     3948.64     3894.06    122.89 o 
 -11  -6   1       18.21       11.59     12.51 o 
 -10  -6   1       23.16       31.58     11.30 o 
  -9  -6   1     4776.58     4664.90     78.17 o 
  -8  -6   1       11.32       22.59      9.73 o 
  -7  -6   1     2263.40     2116.84     46.94 o 
  -6  -6   1     2397.02     2687.56     62.38 o 
  -5  -6   1      833.72      781.87     26.59 o 
  -4  -6   1    20578.63    21038.80    271.85 o 
  -3  -6   1     3887.99     4446.42    136.70 o 
  -2  -6   1     1326.69     1434.62    107.01 o 
  -1  -6   1    25090.28    27487.36    357.06 o 
   0  -6   1    16168.78    16576.47    254.53 o 
   1  -6   1      970.84      791.89     21.43 o 
   2  -6   1     8377.22     8694.42    127.74 o 
   3  -6   1    12904.72    12263.38    477.00 o 
   4  -6   1     2348.37     2238.50     46.36 o 
   5  -6   1    25935.81    26631.97    405.53 o 
   6  -6   1      892.05     1009.19     48.27 o 
   7  -6   1       10.03       45.82     16.05 o 
   8  -6   1       31.28       91.26     24.08 o 
   9  -6   1     2333.78     2392.10     85.90 o 
  10  -6   1     1105.50      958.03     75.38 o 
  11  -6   1     6427.62     6864.34    337.76 o 
  12  -6   1     1096.41     1056.84     87.37 o 
 -15  -5   1     1528.84     1476.88     92.00 o 
 -14  -5   1     1028.39      944.12     76.37 o 
 -13  -5   1      251.53      196.35     30.59 o 
 -12  -5   1     8087.90     7925.01    167.66 o 
 -11  -5   1     8604.19     8740.68    245.31 o 
 -10  -5   1      186.73      198.76     15.65 o 
  -9  -5   1    10633.66    10432.26    166.46 o 
  -8  -5   1     4377.81     4234.10     94.91 o 
  -7  -5   1       63.42       95.03     12.67 o 
  -6  -5   1     5826.39     6365.92    106.66 o 
  -5  -5   1    22802.57    23571.29    327.66 o 
  -4  -5   1    19885.76    22929.54    313.73 o 
  -3  -5   1     4916.79     5097.27    216.02 o 
  -2  -5   1    14184.85    14215.30    188.37 o 
  -1  -5   1     8304.72     9142.41    141.77 o 
   0  -5   1    19693.72    19741.11    243.51 o 
   1  -5   1     7445.71     7631.38    106.96 o 
   2  -5   1       10.75       16.13      6.22 o 
   3  -5   1     9994.66     9627.86    218.82 o 
   4  -5   1     3961.23     3998.78    120.81 o 
   5  -5   1      709.54      728.71     26.35 o 
   6  -5   1       33.43       55.35     11.27 o 
   7  -5   1    10309.01    10386.83    173.44 o 
   8  -5   1      760.16      735.20     43.23 o 
   9  -5   1     5991.11     6074.82    206.17 o 
  10  -5   1      778.21      825.08     50.42 o 
  11  -5   1        2.91      -22.39     23.92 o 
  12  -5   1        8.27       27.71     29.46 o 
 -15  -4   1     1536.98     1802.63    102.38 o 
 -14  -4   1     2004.73     2013.50    109.02 o 
 -13  -4   1     2061.36     2296.21     96.49 o 
 -12  -4   1      815.87      737.14     38.39 o 
 -11  -4   1     7497.28     7778.17    198.26 o 
 -10  -4   1      432.55      528.35     29.43 o 
  -9  -4   1      927.01      994.16     29.20 o 
  -8  -4   1     5571.03     5871.91     92.31 o 
  -7  -4   1    24340.40    24624.70    316.37 o 
  -6  -4   1     4371.66     4570.00     67.10 o 
  -5  -4   1    39890.17    41336.57    563.26 o 
  -4  -4   1     8422.22     8192.81     98.50 o 
  -3  -4   1      242.73      198.57      8.54 o 
  -2  -4   1     1698.08     1372.94     40.40 o 
   0  -4   1      466.67      715.98     17.59 o 
   1  -4   1    16575.23    16881.88    197.42 o 
   2  -4   1     4376.06     4124.15     56.27 o 
   3  -4   1     3754.66     3557.51     64.21 o 
   4  -4   1     1065.74      989.36     25.83 o 
   5  -4   1    30519.16    31982.51    442.27 o 
   6  -4   1       59.93       87.09     11.71 o 
   7  -4   1     2829.95     2711.95     59.02 o 
   8  -4   1      496.18      653.18     74.19 o 
   9  -4   1        9.67      -10.04     13.55 o 
  10  -4   1      912.08     1069.13    118.27 o 
  11  -4   1     5446.90     5745.08    266.49 o 
  12  -4   1      494.60      514.31     58.84 o 
  13  -4   1     1900.15     1992.13    109.56 o 
 -15  -3   1      495.34      552.53     63.34 o 
 -14  -3   1       37.29       61.72     29.88 o 
 -13  -3   1     2371.15     2471.85     81.19 o 
 -12  -3   1     2745.80     2676.28     68.50 o 
 -11  -3   1     2959.99     2765.54     60.79 o 
 -10  -3   1     1190.94     1162.31     31.71 o 
  -9  -3   1     6020.38     6191.21    129.03 o 
  -8  -3   1       39.04       31.71      8.09 o 
  -7  -3   1    16690.09    16759.63    219.95 o 
  -6  -3   1     3787.91     4095.76     54.74 o 
  -5  -3   1     6747.67     7665.22     97.90 o 
  -4  -3   1     2574.64     2895.28     40.58 o 
  -3  -3   1    15852.05    16426.12    188.40 o 
  -2  -3   1    62550.46    66689.30   2423.06 o 
  -1  -3   1    21125.73    21814.80    263.15 o 
   0  -3   1     3370.95     3510.63     47.97 o 
   1  -3   1    11239.48    10501.17    131.10 o 
   2  -3   1     2349.22     1885.58     28.35 o 
   3  -3   1    31157.73    30934.23    374.29 o 
   4  -3   1     2006.15     2287.00     42.21 o 
   5  -3   1    24813.09    24764.36    321.62 o 
   6  -3   1     1196.45     1268.14     33.37 o 
   7  -3   1     3903.57     3778.67     73.37 o 
   8  -3   1     2423.98     2233.17     52.41 o 
   9  -3   1    11086.36    10886.03    258.71 o 
  10  -3   1     1665.05     1526.83     62.78 o 
  11  -3   1     1258.29     1438.06     98.78 o 
  12  -3   1      693.28      781.90     98.67 o 
  13  -3   1      338.73      250.79     46.26 o 
 -14  -2   1      823.86      864.24     57.23 o 
 -13  -2   1      779.67      790.62     62.35 o 
 -12  -2   1     3024.67     2916.08     73.14 o 
 -11  -2   1     3378.93     3369.57     70.04 o 
 -10  -2   1      129.25      127.65     14.81 o 
  -9  -2   1     1129.43     1098.15     31.75 o 
  -8  -2   1     5463.84     5338.11     92.29 o 
  -7  -2   1     5761.40     5875.86     90.60 o 
  -6  -2   1        3.66       -2.37      5.23 o 
  -5  -2   1    12972.65    13416.52    156.60 o 
  -4  -2   1     1954.96     2397.64     34.83 o 
  -3  -2   1    15200.70    15415.35    176.11 o 
  -2  -2   1      663.75     1072.15     17.42 o 
  -1  -2   1      384.14      290.38     11.14 o 
   1  -2   1     7887.61     7091.04     88.89 o 
   2  -2   1     1759.07     1652.43     24.91 o 
   3  -2   1       56.54       57.58      7.88 o 
   4  -2   1      192.10       96.28      7.58 o 
   5  -2   1      162.98      178.36     11.10 o 
   6  -2   1     1247.00     1281.11     29.87 o 
   7  -2   1     9197.94     8557.91    141.64 o 
   8  -2   1      485.97      423.50     33.54 o 
   9  -2   1    10441.92     9998.73    318.56 o 
  10  -2   1       41.11       60.86     19.93 o 
  11  -2   1     2757.13     2786.69    102.52 o 
  12  -2   1        2.93      -12.82     24.88 o 
  13  -2   1     3076.47     3437.80    145.69 o 
 -14  -1   1      374.84      443.96     38.15 o 
 -13  -1   1     1983.96     2203.21     74.66 o 
 -12  -1   1       53.50       32.41     17.85 o 
 -11  -1   1     2569.48     2574.57     96.90 o 
 -10  -1   1     2193.93     2206.08     56.70 o 
  -9  -1   1     6436.31     6430.45    139.17 o 
  -8  -1   1     5038.57     4907.11     95.94 o 
  -7  -1   1    11251.77    11335.29    177.93 o 
  -6  -1   1      102.70       93.89      8.83 o 
  -5  -1   1       47.42       87.88      7.96 o 
  -4  -1   1     3495.77     3674.26     51.55 o 
  -3  -1   1     3474.58     3498.97     41.29 o 
  -2  -1   1      551.06      790.01     20.02 o 
  -1  -1   1    73116.68       -0.82      0.61 o 
   0  -1   1      189.73       -2.46      1.64 o 
   2  -1   1      633.71      732.32     12.89 o 
   3  -1   1    33513.93    33114.77    397.45 o 
   4  -1   1      205.36      271.27     10.60 o 
   5  -1   1    14147.82    13439.36    168.38 o 
   6  -1   1      600.30      580.17     28.61 o 
   7  -1   1      539.39      420.99     34.35 o 
   8  -1   1     5035.37     4676.43     94.76 o 
   9  -1   1      990.32     1013.40     36.58 o 
  10  -1   1      276.79      394.90     38.07 o 
  11  -1   1     9388.38     9462.12    358.52 o 
  12  -1   1      426.04      405.86     49.48 o 
  13  -1   1      811.18      832.78     72.61 o 
  14  -1   1        6.49      -12.01     20.92 o 
 -14   0   1       57.06       58.74     22.33 o 
 -13   0   1     2067.72     2140.93     83.58 o 
 -12   0   1     2064.75     2020.81     67.13 o 
 -11   0   1     1781.37     1620.83    144.81 o 
 -10   0   1       26.20       45.51     14.78 o 
  -9   0   1    13232.26    13417.06    236.68 o 
  -8   0   1       22.63        4.95     14.68 o 
  -7   0   1     8936.37     9055.32    156.45 o 
  -6   0   1       64.96       73.66      8.22 o 
  -5   0   1    29236.06    31504.91    403.87 o 
  -4   0   1       86.61       78.59      5.53 o 
  -2   0   1     4096.23     4484.90     59.37 o 
  -1   0   1    35087.01       -0.94      0.79 o 
   0   0   1        9.91       -0.17      0.52 o 
   1   0   1    17188.15       -1.24      0.83 o 
   2   0   1     4135.88     4676.70     67.14 o 
   3   0   1    69806.07    71341.06   2512.82 o 
   4   0   1     2881.80     2696.29     41.84 o 
   5   0   1    22381.79    23805.62    329.11 o 
   6   0   1     2253.06     2578.38     46.82 o 
   7   0   1    11245.85    11446.24    222.98 o 
   8   0   1     1017.51      997.26     33.10 o 
   9   0   1    20042.52    20492.20    317.10 o 
  10   0   1      298.53      318.22     26.29 o 
  11   0   1      281.44      231.74     25.36 o 
  12   0   1      150.26      212.34     37.38 o 
  13   0   1     1684.38     1676.11     75.75 o 
  14   0   1       98.11       94.69     29.44 o 
 -14   1   1      142.05      122.62     31.39 o 
 -13   1   1      404.71      442.25     43.83 o 
 -12   1   1      124.65      133.25     26.53 o 
 -11   1   1     5939.71     5742.64    155.66 o 
 -10   1   1     1980.22     1912.82    125.81 o 
  -9   1   1     5280.24     4986.07    101.31 o 
  -8   1   1     4218.92     4173.18     95.40 o 
  -7   1   1       31.71       22.82      8.57 o 
  -6   1   1     1430.42     1470.07     28.92 o 
  -5   1   1    31748.46    31877.44    385.23 o 
  -4   1   1       56.41       70.40      5.52 o 
  -3   1   1    32928.76    34141.59    407.17 o 
  -2   1   1     2727.70     3358.97     41.14 o 
  -1   1   1    44525.99       -1.77      1.18 o 
   0   1   1        7.12       -0.15      0.34 o 
   1   1   1   112974.43       -1.21      0.80 o 
   2   1   1      519.38      667.53     16.74 o 
   3   1   1      526.82      478.33     15.37 o 
   4   1   1    23034.30    21885.40    573.17 o 
   5   1   1     1954.20     1743.32     30.78 o 
   6   1   1    12310.86    12214.18    163.92 o 
   7   1   1    25362.26    24710.11    371.95 o 
   8   1   1     1450.99     1444.86     37.11 o 
   9   1   1      981.62     1032.74     34.86 o 
  10   1   1      164.28      175.18     25.27 o 
  11   1   1     3497.48     3383.67     80.59 o 
  12   1   1      526.61      473.76     31.71 o 
  13   1   1     6406.00     6321.40    177.43 o 
  14   1   1     1400.22     1353.77     85.48 o 
 -13   2   1     6652.20     6730.54    185.60 o 
 -12   2   1       38.85       30.07     21.87 o 
 -11   2   1     3966.35     3741.35    115.38 o 
 -10   2   1       34.79       48.79     17.43 o 
  -9   2   1     4475.94     4284.11    199.27 o 
  -8   2   1       72.33       46.48     12.04 o 
  -7   2   1     9803.37     9285.51    150.67 o 
  -6   2   1       41.78       32.82      7.55 o 
  -5   2   1      644.32      670.82     18.64 o 
  -4   2   1     1845.66     1565.37     24.98 o 
  -3   2   1     1840.34     1841.38     26.79 o 
  -2   2   1     5334.19     5355.85     65.03 o 
  -1   2   1     3204.60     3220.94     50.29 o 
   1   2   1     1642.57     1963.83     79.60 o 
   2   2   1     6226.83     6968.32    151.54 o 
   3   2   1    18260.64    18074.37    219.94 o 
   4   2   1      531.13      403.38     21.09 o 
   5   2   1    13307.11    13711.62    182.27 o 
   6   2   1     1858.71     1903.93     37.01 o 
   7   2   1     6518.42     6937.50    107.38 o 
   8   2   1     2794.91     2863.28     60.35 o 
   9   2   1     1374.00     1222.54     32.70 o 
  10   2   1      948.98      807.35     42.18 o 
  11   2   1     3842.43     3839.79     87.98 o 
  12   2   1       46.98       23.99     27.27 o 
  13   2   1     3084.39     3143.76    150.82 o 
  14   2   1       18.80       16.32     23.58 o 
 -13   3   1     1058.13      948.34     78.82 o 
 -12   3   1      108.11      182.24     38.56 o 
 -11   3   1     5782.63     5493.26    190.60 o 
 -10   3   1        4.00       16.25     20.58 o 
  -9   3   1    18942.23    18585.36    358.99 o 
  -8   3   1      922.74      976.59     52.68 o 
  -7   3   1     3233.60     3182.13     63.24 o 
  -6   3   1       35.24       46.82      9.20 o 
  -5   3   1    24872.18    25127.45    326.05 o 
  -4   3   1      325.35      353.26     13.50 o 
  -3   3   1    28031.35    27911.81    320.27 o 
  -2   3   1     4246.97     3780.14     48.86 o 
  -1   3   1    19867.77    20173.11    231.83 o 
   0   3   1     1045.75     1045.43     48.48 o 
   2   3   1    26563.36    28424.76    388.83 o 
   3   3   1    22379.39    22538.12    335.82 o 
   4   3   1    16095.60    15280.77    200.74 o 
   5   3   1     5667.90     5987.00     90.74 o 
   6   3   1     1050.92     1040.91     40.55 o 
   7   3   1     9855.28     9719.57    186.68 o 
   8   3   1       26.97       22.64      9.34 o 
   9   3   1    13114.79    13119.85    210.15 o 
  10   3   1       88.51       78.87     16.83 o 
  11   3   1       42.48       34.50     33.80 o 
  12   3   1       16.56       29.73     22.30 o 
  13   3   1     1918.59     1996.73     92.02 o 
  14   3   1       71.38       58.51     32.79 o 
  15   3   1     2299.39     2403.59    120.95 o 
 -13   4   1     2174.34     2174.79    113.32 o 
 -12   4   1      100.37       91.38     34.38 o 
 -11   4   1     7942.73     8477.37    559.59 o 
 -10   4   1     1213.65     1220.95     60.46 o 
  -9   4   1       88.02       88.04     17.47 o 
  -7   4   1     1199.17     1172.86     43.68 o 
  -6   4   1      233.10      341.12     18.59 o 
  -5   4   1    18787.52    18792.52    265.07 o 
  -4   4   1      987.27     1381.03     39.51 o 
  -3   4   1     5011.59     5024.99     68.99 o 
  -2   4   1      972.68     1191.98     21.18 o 
  -1   4   1     7716.82     7487.87    109.15 o 
   0   4   1      842.48     1195.68     20.45 o 
   2   4   1    17641.50    16911.98    217.42 o 
   3   4   1      699.59      634.97     16.93 o 
   4   4   1      145.64      603.56     18.86 o 
   5   4   1    46576.22    48943.04    720.40 o 
   6   4   1      420.76      508.96     17.91 o 
   7   4   1    18014.31    18350.00    264.54 o 
   8   4   1     5622.60     5594.35     99.12 o 
   9   4   1     1379.54     1481.89     39.65 o 
  10   4   1     5399.13     5261.62    142.42 o 
  11   4   1    14797.22    14666.33    269.59 o 
  12   4   1      104.24       92.07     18.43 o 
  13   4   1     3960.13     4064.88    155.89 o 
  14   4   1     1248.02     1343.24     84.61 o 
  15   4   1      581.62      692.78     77.95 o 
 -12   5   1      204.78      249.47     57.12 o 
 -11   5   1       29.85       67.81     41.92 o 
 -10   5   1      694.12      733.16     62.79 o 
  -9   5   1     3714.26     4114.14    175.91 o 
  -8   5   1      104.28      110.12     18.75 o 
  -7   5   1    13297.01    13624.12    251.76 o 
  -6   5   1      876.63      783.16     26.99 o 
  -5   5   1        8.60       22.56      8.73 o 
  -4   5   1     4375.00     4879.23     80.02 o 
  -3   5   1     8869.86     9014.21    125.21 o 
  -2   5   1      276.85      207.72     11.08 o 
  -1   5   1    49291.00    48910.66    557.12 o 
   0   5   1     6093.53     7282.80    211.05 o 
   1   5   1     4710.42     6039.07     91.67 o 
   2   5   1       64.04       -0.73      7.53 o 
   3   5   1    23547.80    24178.54    391.81 o 
   4   5   1     7577.03     7770.45    164.41 o 
   6   5   1     6314.15     6058.93    102.82 o 
   7   5   1     6647.42     6931.13    104.51 o 
   8   5   1     5211.22     5429.22     92.29 o 
   9   5   1     1209.81     1280.48     49.78 o 
  10   5   1     4594.45     4735.81     95.25 o 
  11   5   1     5742.20     5797.60    114.58 o 
  12   5   1     7788.99     7975.02    167.94 o 
  13   5   1       20.85       -0.67     24.35 o 
  14   5   1     2534.85     2510.61    128.86 o 
  15   5   1      947.85      920.17    104.01 o 
 -12   6   1       16.72       97.57     84.06 o 
 -11   6   1     5596.89     5974.14    339.77 o 
 -10   6   1       29.19       32.81     27.76 o 
  -9   6   1     3495.64     3432.12    129.72 o 
  -8   6   1      921.59      910.94     46.07 o 
  -7   6   1     2241.96     2279.36     66.85 o 
  -6   6   1     7519.05     7420.87    128.66 o 
  -5   6   1    25563.34    26575.26    471.92 o 
  -4   6   1       20.41       30.86     12.03 o 
  -3   6   1    23460.61    23067.58    323.31 o 
  -2   6   1      913.71     1186.72     77.99 o 
  -1   6   1      471.24      502.66     16.32 o 
   0   6   1     8803.80    10213.13    149.51 o 
   2   6   1     6798.40     7160.31    117.43 o 
   3   6   1     7025.75     7255.02    107.10 o 
   4   6   1     1123.24      964.73     67.31 o 
   5   6   1      204.78      253.27     16.76 o 
   6   6   1     3325.57     3567.52     67.80 o 
   7   6   1     3240.18     3188.95    100.32 o 
   8   6   1      523.20      498.01     22.27 o 
   9   6   1     2039.56     2204.02     78.44 o 
  10   6   1     3424.23     3259.97     69.39 o 
  11   6   1       35.52       51.80     17.25 o 
  12   6   1     4647.34     4649.98    117.09 o 
  13   6   1      988.53      989.73     85.04 o 
  14   6   1       58.86       77.62     35.32 o 
  15   6   1      663.39      693.06    140.77 o 
 -11   7   1     7733.49     8170.84    326.72 o 
 -10   7   1     1216.88     1197.40    168.18 o 
  -9   7   1      992.49     1111.97     71.88 o 
  -8   7   1     2502.96     2567.61    113.84 o 
  -7   7   1    11101.61    11120.07    268.91 o 
  -6   7   1      686.33      630.09     33.71 o 
  -5   7   1    12429.66    12393.03    201.48 o 
  -4   7   1     9333.34     9295.33    162.12 o 
  -3   7   1     2143.26     2038.74     47.39 o 
  -2   7   1    13562.83    14065.84    229.76 o 
  -1   7   1    18206.23    20054.78    283.97 o 
   0   7   1       14.29       41.81     19.59 o 
   1   7   1    16968.05    18696.85    265.10 o 
   2   7   1    10906.19    11364.75    185.72 o 
   3   7   1      632.40      520.17     21.87 o 
   4   7   1      843.12     1095.57     34.60 o 
   5   7   1     6198.27     6464.98    191.87 o 
   6   7   1       44.75       57.42     25.80 o 
   7   7   1      718.08      780.85     39.91 o 
   8   7   1    14960.93    14582.04    346.41 o 
   9   7   1       82.07      138.82     17.39 o 
  10   7   1       18.42       12.61     12.38 o 
  11   7   1     3353.62     3497.97    133.69 o 
  12   7   1       21.34      -12.49     18.90 o 
  13   7   1     2070.30     2093.79    102.49 o 
  14   7   1     3098.07     3197.65    241.49 o 
  15   7   1       31.19       28.11     31.50 o 
 -10   8   1      229.49      137.92     56.13 o 
  -9   8   1     3975.71     4168.31    163.92 o 
  -8   8   1      372.49      386.90     48.81 o 
  -7   8   1     5976.27     6658.37    225.43 o 
  -6   8   1     3423.02     3447.79    101.12 o 
  -5   8   1      110.74      120.90     20.98 o 
  -4   8   1     3470.23     3249.07     68.99 o 
  -3   8   1     8964.50     9943.60    223.69 o 
  -2   8   1       52.46       32.93     18.33 o 
  -1   8   1      475.59      485.77     41.34 o 
   0   8   1     7944.79     8209.74    141.15 o 
   1   8   1     1434.71     1441.48     37.85 o 
   2   8   1    27528.22    29157.05    406.46 o 
   3   8   1     1492.88        4.90     10.31 o 
   4   8   1      296.49      388.35     34.65 o 
   6   8   1     7677.73     7991.86    171.13 o 
   7   8   1      177.41      230.53     18.00 o 
   8   8   1     9861.19    11609.72    510.62 o 
   9   8   1     4255.99     4676.52    144.56 o 
  10   8   1     1592.68     1614.35     63.19 o 
  11   8   1     1100.68     1354.53     70.21 o 
  12   8   1     8099.81     8414.86    267.27 o 
  13   8   1       50.34       72.48     31.55 o 
  14   8   1     2011.80     2041.71    117.71 o 
 -10   9   1      142.89      110.55     39.19 o 
  -9   9   1     1081.28     1110.03    143.70 o 
  -8   9   1      623.69      732.72     67.65 o 
  -7   9   1      506.99      498.06     54.04 o 
  -6   9   1       37.53       18.75     16.94 o 
  -5   9   1      396.25      477.38    107.26 o 
  -4   9   1      505.31      461.78     31.96 o 
  -3   9   1    15172.27    15273.21    298.04 o 
  -2   9   1     1351.89     1477.33     47.28 o 
  -1   9   1      372.74      479.99     29.26 o 
   0   9   1     4932.34     5333.80     98.43 o 
   1   9   1     2949.48     3739.90    104.88 o 
   2   9   1     5759.86     5768.78    114.24 o 
   3   9   1     3731.95     3718.16     90.68 o 
   5   9   1      684.57      873.73     34.46 o 
   6   9   1     8948.37    10779.56    385.77 o 
   7   9   1     3821.19     4064.97    126.80 o 
   8   9   1      114.08      118.56     19.57 o 
   9   9   1     3477.01     3458.65     92.26 o 
  10   9   1     3307.31     3365.63    103.52 o 
  11   9   1     1357.91     1339.54     61.40 o 
  12   9   1     2695.42     2713.41    120.20 o 
  13   9   1      823.29      931.43     74.98 o 
  14   9   1       67.84       89.15     38.45 o 
  -9  10   1      694.34      638.18     69.05 o 
  -8  10   1      651.07      683.32     69.33 o 
  -7  10   1     5011.75     5144.63    255.97 o 
  -6  10   1       47.15       18.16     18.59 o 
  -5  10   1      322.37      298.63     32.79 o 
  -4  10   1     5249.58     5121.10    214.18 o 
  -3  10   1      167.89      392.36     62.20 o 
  -2  10   1     7678.56     8008.78    214.36 o 
  -1  10   1     5512.93     5605.60    114.16 o 
   0  10   1     3491.42     3714.63     85.95 o 
   1  10   1     4188.80     4129.43     85.95 o 
   2  10   1    13751.02    13993.00    264.25 o 
   4  10   1      372.41      528.53     63.96 o 
   5  10   1     8924.82     8740.70    262.68 o 
   6  10   1      830.09      858.22    216.10 o 
   7  10   1       91.16       99.86     17.35 o 
   8  10   1     4339.49     4859.35    236.45 o 
   9  10   1     1711.02     1893.33     88.76 o 
  10  10   1      139.34      163.19     23.64 o 
  11  10   1      858.12      818.23     53.59 o 
  12  10   1     1843.79     1891.18     98.04 o 
  13  10   1      455.48      393.37     53.55 o 
  14  10   1     1311.68     1482.30     97.65 o 
  -8  11   1      414.50      430.45     68.27 o 
  -7  11   1     2734.25     2652.43    126.42 o 
  -6  11   1     3997.42     4065.25    161.59 o 
  -5  11   1     2185.49     2178.85    125.94 o 
  -4  11   1     3466.77     3245.96    105.06 o 
  -3  11   1    10406.08    10542.71    301.71 o 
  -2  11   1     3369.17     3261.06     96.16 o 
  -1  11   1      440.98      534.02     35.73 o 
   0  11   1    27464.69    27635.40    678.66 o 
   1  11   1     4657.82     4519.53     99.72 o 
   2  11   1      272.98      351.15     50.08 o 
   4  11   1     6568.50     7927.41    187.63 o 
   5  11   1      288.23      399.20     37.01 o 
   6  11   1     9820.94    10469.52    245.94 o 
   7  11   1     3247.88     3214.26     91.09 o 
   8  11   1       70.49      102.73     43.23 o 
   9  11   1     1016.67     1063.91     67.27 o 
  10  11   1     1536.45     1744.12    357.27 o 
  11  11   1       11.76       17.58     20.56 o 
  12  11   1     5303.24     5566.40    201.10 o 
  13  11   1       14.11       57.45     33.84 o 
  -7  12   1      108.48       87.75     35.62 o 
  -6  12   1     1269.08     1216.46    131.42 o 
  -5  12   1     2012.19     2041.56    106.93 o 
  -4  12   1     2672.65     2871.79    100.21 o 
  -3  12   1     1253.72     1526.47    187.24 o 
  -2  12   1     9796.05     9549.63    240.07 o 
  -1  12   1      161.47      256.63     31.01 o 
   0  12   1     2108.51     2190.48     83.31 o 
   1  12   1     5532.40     6076.36    244.98 o 
   2  12   1      125.68       97.72     21.32 o 
   3  12   1      105.31       77.70     28.51 o 
   5  12   1      271.86      251.82     24.23 o 
   6  12   1     4690.06     4749.86    167.84 o 
   7  12   1      398.85      529.68     72.14 o 
   8  12   1      156.66      281.27     46.89 o 
   9  12   1      506.11      809.31    234.73 o 
  10  12   1     2477.91     3273.21    192.78 o 
  11  12   1       62.48       48.66     30.20 o 
  12  12   1     1073.15      990.99     80.00 o 
  13  12   1      503.97      559.53     64.94 o 
  -6  13   1      972.73      942.50    114.17 o 
  -5  13   1       21.52       21.73     50.14 o 
  -4  13   1     2040.69     2353.76    176.30 o 
  -3  13   1     1230.43     1116.57     61.34 o 
  -2  13   1       96.03      175.27     52.11 o 
  -1  13   1      125.61      160.80     47.73 o 
   0  13   1       81.10      212.55     48.61 o 
   1  13   1     1057.07     1060.58     56.80 o 
   2  13   1     3801.90     3978.33    122.57 o 
   3  13   1     1062.43      856.22     63.28 o 
   4  13   1     4701.13     4598.19    135.62 o 
   5  13   1     1260.14     1351.07     76.33 o 
   6  13   1     1428.62     1456.44     85.08 o 
   7  13   1       20.19      120.41     33.17 o 
   8  13   1     7471.31     8063.11    261.00 o 
   9  13   1       21.30       46.79     35.30 o 
  10  13   1     1568.19     1849.99     97.21 o 
  11  13   1      792.92      755.33    101.60 o 
  12  13   1     1454.91     1685.23    102.99 o 
  -5  14   1      219.71      229.26     48.03 o 
  -4  14   1       67.49       49.44     32.34 o 
  -3  14   1     2559.30     2565.43    124.01 o 
  -2  14   1     2323.34     2362.60    207.91 o 
  -1  14   1       31.80       39.89     21.95 o 
   0  14   1     3504.21     3870.87    123.56 o 
   1  14   1      433.68      615.93     47.34 o 
   2  14   1      793.91      896.57     67.22 o 
   3  14   1      792.09      765.22     65.52 o 
   4  14   1     6948.55     7924.61    265.43 o 
   5  14   1     1052.65     1123.38     74.46 o 
   6  14   1     3634.92     3906.05    200.78 o 
   7  14   1      440.21      543.13     58.01 o 
   8  14   1     1896.28     2066.82    104.47 o 
   9  14   1      165.01      148.97     40.89 o 
  10  14   1     1341.98     1529.95    131.49 o 
  11  14   1       24.42        0.58     45.02 o 
  -3  15   1      389.12      495.63    140.99 o 
  -2  15   1     5334.41     5722.52    211.93 o 
  -1  15   1      262.88      273.63     49.16 o 
   0  15   1      693.66      674.42     52.83 o 
   1  15   1      459.24      458.68     45.17 o 
   2  15   1     4429.04     4722.37    175.39 o 
   3  15   1       18.09        3.09     22.22 o 
   4  15   1    15565.80    16724.17    487.11 o 
   5  15   1       29.69       54.98     33.38 o 
   6  15   1        9.44        1.35     28.57 o 
   7  15   1       15.36       83.87     35.02 o 
   8  15   1     5433.25     6425.42    225.34 o 
   9  15   1       55.56       31.87     44.73 o 
  10  15   1     4182.55     4399.02    252.09 o 
  -1  16   1       12.69       25.28     59.72 o 
   0  16   1     1756.11     2131.56    114.40 o 
   1  16   1       47.63      142.91     61.47 o 
   2  16   1     3802.62     4347.75    132.94 o 
   3  16   1       18.93      -10.85     27.69 o 
   4  16   1        6.15        3.25     29.78 o 
   5  16   1       12.56       59.43     34.45 o 
   6  16   1     4496.79     4697.78    180.81 o 
   7  16   1        1.67      -36.20     27.71 o 
   8  16   1     5367.33     5661.90    299.82 o 
   9  16   1       24.52       63.08     51.82 o 
   2  17   1      432.19      612.00     97.36 o 
   3  17   1       13.94       30.04     49.19 o 
   4  17   1     2174.48     3085.48    138.40 o 
   5  17   1       29.35       14.51     31.39 o 
   6  17   1     1308.73     1829.85    147.72 o 
  -8 -16   2       17.04       65.34     55.40 o 
  -7 -16   2       93.57       53.14     51.90 o 
  -6 -16   2       71.14       26.68     46.71 o 
  -5 -16   2     6099.66     6352.32    324.09 o 
  -4 -16   2      872.95      834.78    107.74 o 
  -3 -16   2     3884.43     3770.58    222.27 o 
  -2 -16   2        4.05       46.85     44.00 o 
  -1 -16   2      347.62      329.40     51.26 o 
   0 -16   2        0.86       35.59     30.53 o 
 -10 -15   2      269.46      253.26     70.68 o 
  -9 -15   2        4.13       32.09     46.41 o 
  -8 -15   2       32.58       62.79     48.53 o 
  -7 -15   2     2643.33     2741.81    182.66 o 
  -6 -15   2       49.22       15.93     42.25 o 
  -5 -15   2     1475.58     1461.32    126.30 o 
  -4 -15   2      600.19      670.99     63.95 o 
  -3 -15   2       16.72       23.70     29.39 o 
  -2 -15   2      309.05      231.58     42.79 o 
  -1 -15   2     8255.43     8046.72    216.65 o 
   0 -15   2       37.77        0.85     23.57 o 
   1 -15   2     2778.20     2751.45    118.87 o 
   2 -15   2     2507.86     2632.20    102.19 o 
   3 -15   2        6.89       22.71     32.29 o 
 -11 -14   2      170.02      132.44     57.67 o 
 -10 -14   2      222.27      275.99     66.07 o 
  -9 -14   2     4598.47     4690.43    255.67 o 
  -8 -14   2       16.35      -31.14     36.91 o 
  -7 -14   2     4035.29     4002.42    223.88 o 
  -6 -14   2        1.90       51.38     42.69 o 
  -5 -14   2     1384.18     1298.98     79.71 o 
  -4 -14   2        2.67       39.75     29.03 o 
  -3 -14   2     3396.81     3619.90    142.99 o 
  -2 -14   2     1050.84     1062.83     73.71 o 
  -1 -14   2     5779.72     6048.92    170.76 o 
   0 -14   2      720.26      849.88     65.94 o 
   1 -14   2      505.09      564.78     48.57 o 
   2 -14   2     3378.86     3275.69    114.11 o 
   3 -14   2     5315.90     5458.07    164.91 o 
   4 -14   2       26.13       66.03     28.73 o 
 -12 -13   2      794.65      789.61    105.11 o 
 -11 -13   2     6385.56     5951.56    304.21 o 
 -10 -13   2      265.17      243.10     63.74 o 
  -9 -13   2     2100.84     2143.12    149.69 o 
  -8 -13   2      352.59      410.34     72.58 o 
  -7 -13   2      265.24      320.87     66.07 o 
  -6 -13   2      184.10      218.15     37.63 o 
  -5 -13   2     6603.36     7031.24    620.11 o 
  -4 -13   2        4.01       18.31     24.95 o 
  -3 -13   2     2070.85     2065.13     97.04 o 
  -2 -13   2     1253.34     1272.16     61.18 o 
  -1 -13   2     2101.72     2206.73     83.88 o 
   0 -13   2      362.63      298.12     36.04 o 
   1 -13   2     5302.15     5019.26    147.79 o 
   2 -13   2     1211.57     1150.92     62.45 o 
   3 -13   2     2534.70     2506.02     95.71 o 
   4 -13   2     1813.85     1752.86     79.50 o 
   5 -13   2      387.54      423.68     45.31 o 
   6 -13   2     1218.01     1070.79     90.46 o 
 -13 -12   2     7827.37     7439.50    257.64 o 
 -12 -12   2       15.55       48.34     31.58 o 
 -11 -12   2     3099.29     2943.69    183.61 o 
 -10 -12   2      631.92      764.54     96.12 o 
  -9 -12   2     1198.74     1166.76    105.11 o 
  -8 -12   2     1060.41     1076.87     67.59 o 
  -7 -12   2     3565.00     3601.18    198.59 o 
  -6 -12   2      191.06      261.15     32.96 o 
  -5 -12   2     4258.22     4230.77    186.01 o 
  -4 -12   2     7435.01     7142.37    187.13 o 
  -3 -12   2      239.49      272.93     31.75 o 
  -2 -12   2       73.95       37.51     17.51 o 
  -1 -12   2     5193.99     5281.99    152.64 o 
   0 -12   2     1908.90     1942.16     82.03 o 
   1 -12   2     2036.64     2115.80     80.61 o 
   2 -12   2     5688.09     5554.38    157.78 o 
   3 -12   2     3940.98     3861.60    122.44 o 
   4 -12   2       75.05       75.76     24.19 o 
   5 -12   2     2099.66     2013.42     85.95 o 
   6 -12   2     1332.80     1487.00     73.28 o 
   7 -12   2      574.40      545.06     65.46 o 
 -13 -11   2      150.32      109.88     43.49 o 
 -12 -11   2     1266.67     1079.92     82.21 o 
 -11 -11   2      191.75      184.70     54.09 o 
 -10 -11   2     3485.72     3598.52    200.20 o 
  -9 -11   2    10794.32    10344.22    444.91 o 
  -8 -11   2      249.17      291.24     32.77 o 
  -7 -11   2     9120.60     9397.88    276.93 o 
  -6 -11   2     8726.66     8231.15    199.38 o 
  -5 -11   2       86.70      128.38     21.15 o 
  -4 -11   2     2294.11     2302.49     70.51 o 
  -3 -11   2     5206.65     5435.58    198.56 o 
  -2 -11   2     4571.18     4609.59    113.74 o 
  -1 -11   2      356.92      349.80     28.81 o 
   0 -11   2     1732.57     1794.25     81.12 o 
   1 -11   2       69.21       47.16     19.24 o 
   2 -11   2      222.51      166.35     27.37 o 
   3 -11   2     6379.23     6257.33    171.09 o 
   4 -11   2     3511.18     3402.55    111.27 o 
   5 -11   2      296.73      391.00     39.88 o 
   6 -11   2     3119.14     3160.39    124.60 o 
   7 -11   2      715.95      649.63     67.89 o 
   8 -11   2     1371.28     1348.85     94.86 o 
 -14 -10   2      376.69      335.71    105.58 o 
 -13 -10   2     2881.54     2631.10    123.47 o 
 -12 -10   2      123.64       94.81     32.28 o 
 -11 -10   2     6189.13     6029.25    291.56 o 
 -10 -10   2       41.80        7.24     34.57 o 
  -9 -10   2     6295.07     6121.30    287.94 o 
  -8 -10   2      930.07     1008.54     60.66 o 
  -7 -10   2     3359.78     3369.28     88.63 o 
  -6 -10   2     1375.41     1347.33     35.63 o 
  -5 -10   2    14782.07    14739.33    264.82 o 
  -4 -10   2     2584.43     2716.35     82.85 o 
  -3 -10   2    12212.19    12091.52    227.76 o 
  -2 -10   2     1759.48     1792.41     47.07 o 
  -1 -10   2     2848.79     3110.70     67.83 o 
   0 -10   2      595.86      562.40     28.64 o 
   1 -10   2     1861.43     1777.64     84.62 o 
   2 -10   2     2859.79     2656.20     88.62 o 
   3 -10   2      496.28      551.83     58.52 o 
   4 -10   2     3760.76     3746.45    120.99 o 
   5 -10   2     1411.80     1285.23     61.99 o 
   6 -10   2     1123.04     1156.46     60.59 o 
   7 -10   2     3074.61     2981.14    105.82 o 
   8 -10   2      554.10      555.61     63.38 o 
   9 -10   2      182.91      151.09     42.93 o 
 -14  -9   2      149.03      129.69     37.37 o 
 -13  -9   2     3393.43     3320.51    174.54 o 
 -12  -9   2     2066.17     2164.28     84.90 o 
 -11  -9   2      566.54      554.35     44.65 o 
 -10  -9   2     3661.85     3450.07    187.19 o 
  -9  -9   2     5541.59     5480.17    287.40 o 
  -8  -9   2      619.89      583.34     37.82 o 
  -7  -9   2    23296.62    23024.32    501.39 o 
  -6  -9   2      841.89      951.03     30.57 o 
  -5  -9   2      334.44      387.36     21.64 o 
  -4  -9   2      506.15      574.82     37.90 o 
  -3  -9   2      407.92      396.76     24.37 o 
  -2  -9   2     1902.20     1793.01     45.08 o 
  -1  -9   2     7390.94     6849.44    120.85 o 
   0  -9   2       56.10      109.90     14.70 o 
   1  -9   2     1462.54     1421.90     44.44 o 
   2  -9   2      736.62      747.52     35.00 o 
   3  -9   2     6016.48     5401.39    185.22 o 
   4  -9   2     3513.95     3314.09    106.18 o 
   5  -9   2      650.35      614.87     45.10 o 
   6  -9   2     1769.71     1850.99     75.06 o 
   7  -9   2      172.56      211.02     31.17 o 
   8  -9   2     6972.05     6845.30    189.26 o 
   9  -9   2     1298.24     1444.34     91.12 o 
  10  -9   2      190.37      180.57     44.71 o 
 -14  -8   2       34.09       47.20     31.52 o 
 -13  -8   2       45.38       14.65     22.71 o 
 -12  -8   2     2260.27     2331.72     87.36 o 
 -11  -8   2     3319.07     3359.17    120.62 o 
 -10  -8   2      225.39      263.78     24.96 o 
  -9  -8   2     5014.72     5409.15    111.35 o 
  -8  -8   2     4195.52     4126.91     99.66 o 
  -7  -8   2     2988.16     2907.01     75.68 o 
  -6  -8   2     7286.82     7295.51    137.60 o 
  -5  -8   2    15538.70    15535.24    220.65 o 
  -4  -8   2     1727.88     1807.39     40.13 o 
  -3  -8   2     3598.15     3829.27     73.62 o 
  -2  -8   2     8394.76     8509.89    131.46 o 
  -1  -8   2     5557.04     5799.08     95.55 o 
   0  -8   2    17007.69    16678.44    241.43 o 
   1  -8   2     1156.03     1139.71     38.04 o 
   2  -8   2        8.22       41.51     13.24 o 
   3  -8   2       50.52       63.09     11.75 o 
   4  -8   2     6537.60     5966.97    156.23 o 
   5  -8   2      321.07      391.67     37.42 o 
   6  -8   2     2111.64     2228.28     81.73 o 
   7  -8   2     1758.95     1760.80    101.64 o 
   8  -8   2      657.02      627.91     56.11 o 
   9  -8   2     1674.58     1689.90     83.45 o 
  10  -8   2     3009.23     2949.56    182.07 o 
 -14  -7   2      940.52      818.01    164.60 o 
 -13  -7   2     1431.29     1396.27     65.81 o 
 -12  -7   2       90.98       63.92     25.13 o 
 -11  -7   2     7210.80     6966.76    181.37 o 
 -10  -7   2      359.06      383.24     28.16 o 
  -9  -7   2     4842.87     4626.07     96.98 o 
  -8  -7   2     5905.06     5876.17    115.54 o 
  -7  -7   2      577.39      579.48     29.88 o 
  -6  -7   2      860.66      892.48     37.76 o 
  -5  -7   2     2479.07     2697.79     62.96 o 
  -4  -7   2     9234.34     9465.73    141.70 o 
  -3  -7   2      707.07      674.91     24.75 o 
  -2  -7   2    38302.13    37576.40    516.37 o 
  -1  -7   2     6373.74     6773.60     99.45 o 
   0  -7   2     4906.15     4743.06     74.42 o 
   1  -7   2     3170.12     3240.35     59.89 o 
   2  -7   2    22867.07    23450.94    358.33 o 
   3  -7   2        9.44        3.31      8.25 o 
   4  -7   2    14341.55    13380.85    265.15 o 
   5  -7   2      179.73      174.50     19.35 o 
   6  -7   2      572.57      599.23     57.50 o 
   7  -7   2      543.66      501.09     41.01 o 
   8  -7   2    13088.50    12539.88    302.02 o 
   9  -7   2      178.26      223.12     46.11 o 
  10  -7   2     1020.06      897.58     77.07 o 
  11  -7   2      843.03      904.11     80.88 o 
 -14  -6   2       56.90       39.55     29.79 o 
 -13  -6   2     1066.30      976.18     62.56 o 
 -12  -6   2      242.73      185.74     29.24 o 
 -11  -6   2     1451.96     1359.41     44.36 o 
 -10  -6   2     1926.58     1906.73     41.11 o 
  -9  -6   2     7943.92     7824.88    120.22 o 
  -8  -6   2      203.72      199.12     17.38 o 
  -7  -6   2      967.60      949.93     31.67 o 
  -6  -6   2     2725.28     2663.95     53.94 o 
  -5  -6   2       74.87      120.16      9.05 o 
  -4  -6   2    11517.75    11667.68    156.04 o 
  -3  -6   2     7757.54     7549.37    106.77 o 
  -2  -6   2     1397.22     1283.39     35.37 o 
  -1  -6   2    10930.11    11032.21    142.09 o 
   0  -6   2    11430.94    11429.57    147.36 o 
   1  -6   2     4335.14     4181.87     73.64 o 
   2  -6   2    12806.63    11842.77    327.01 o 
   3  -6   2     8339.16     8484.23    134.97 o 
   4  -6   2     3456.47     3575.01     65.26 o 
   5  -6   2     5059.58     4858.27     91.41 o 
   6  -6   2       64.62       83.65     14.10 o 
   7  -6   2     3567.06     3287.81    130.64 o 
   8  -6   2    10907.95    10452.76    255.68 o 
   9  -6   2      145.95      164.91     39.43 o 
  10  -6   2       20.15       15.37     20.44 o 
  11  -6   2      358.61      355.40     51.91 o 
  12  -6   2     2194.97     2091.68    114.96 o 
 -15  -5   2     2577.42     2427.31    121.37 o 
 -14  -5   2     2248.69     1960.00    101.58 o 
 -13  -5   2        2.68      -24.45     16.30 o 
 -12  -5   2     3950.48     3777.50     94.64 o 
 -11  -5   2       16.01       -2.12     18.46 o 
 -10  -5   2        7.92       11.97      9.44 o 
  -9  -5   2     2559.38     2572.37     53.02 o 
  -8  -5   2     7650.25     7900.23    119.07 o 
  -7  -5   2    11104.77    12013.10    197.98 o 
  -6  -5   2     6959.00     6604.01    101.87 o 
  -5  -5   2     9978.43    10406.31    139.42 o 
  -4  -5   2      952.06      869.76     17.90 o 
  -3  -5   2     4662.69     4368.54     75.99 o 
  -2  -5   2    27903.59    29370.58    378.44 o 
  -1  -5   2     3013.57     2944.32     42.08 o 
   0  -5   2    17714.46    18105.10    212.44 o 
   1  -5   2     6050.87     5347.20     78.66 o 
   2  -5   2     4057.73     4596.07     80.85 o 
   3  -5   2     2648.14     2781.27     75.14 o 
   4  -5   2    18055.89    17734.26    252.98 o 
   5  -5   2     3614.78     3800.99     87.40 o 
   6  -5   2     2544.63     2517.95     56.10 o 
   7  -5   2     5256.50     5293.95    149.06 o 
   8  -5   2      428.90      440.03     32.14 o 
   9  -5   2      804.69      790.49     54.91 o 
  10  -5   2     5304.19     4993.88    144.53 o 
  11  -5   2        3.51        8.86     26.56 o 
  12  -5   2     3976.04     4001.39    264.30 o 
 -15  -4   2     1368.20     1366.21     96.70 o 
 -14  -4   2     5352.79     5595.59    212.93 o 
 -13  -4   2     2496.37     2386.27     88.35 o 
 -12  -4   2      364.03      317.81     30.94 o 
 -11  -4   2     6533.14     6478.89    139.77 o 
 -10  -4   2     3982.05     3863.25     74.02 o 
  -9  -4   2      363.66      377.81     19.52 o 
  -8  -4   2    27801.70    27751.92    410.96 o 
  -7  -4   2       33.89       41.45      7.42 o 
  -6  -4   2       34.34       53.11      6.88 o 
  -5  -4   2    25317.62    28141.46    338.13 o 
  -4  -4   2     1809.48     1479.70     25.96 o 
  -3  -4   2      188.66      199.66      9.14 o 
  -2  -4   2    21415.06    20533.93    284.33 o 
  -1  -4   2    11266.87    10663.37    126.75 o 
   0  -4   2     2221.69     2275.48     38.17 o 
   1  -4   2     3213.22     3477.62     50.10 o 
   2  -4   2     7554.03     7315.22    109.55 o 
   3  -4   2       59.28      157.41     11.45 o 
   4  -4   2    40478.05    40245.59    514.45 o 
   5  -4   2      449.41      639.09     29.33 o 
   6  -4   2     2111.68     1997.33     46.75 o 
   7  -4   2       53.66       84.58     13.26 o 
   8  -4   2    10652.35    10592.12    268.56 o 
   9  -4   2      604.36      668.61     45.29 o 
  10  -4   2     2281.87     2235.39     81.90 o 
  11  -4   2      393.22      423.91     40.79 o 
  12  -4   2      747.71      667.57     67.25 o 
  13  -4   2      269.16      312.72     52.55 o 
 -14  -3   2      525.42      462.41     48.87 o 
 -13  -3   2     3521.95     3473.27     84.18 o 
 -12  -3   2     5451.45     5284.64    110.44 o 
 -11  -3   2      444.48      427.10     27.12 o 
 -10  -3   2     5430.37     5192.92     87.11 o 
  -9  -3   2     6559.03     6389.28    100.86 o 
  -8  -3   2     5644.61     5476.97     86.69 o 
  -7  -3   2      587.94      481.89     16.50 o 
  -6  -3   2    32445.08    34676.75    394.11 o 
  -5  -3   2      513.93      348.46     10.71 o 
  -4  -3   2    29511.89    29415.69    330.24 o 
  -3  -3   2     1167.95     1234.86     23.06 o 
  -2  -3   2     1160.14     1491.64     25.64 o 
  -1  -3   2    29324.50    31050.97    393.92 o 
   1  -3   2       31.18      100.66      7.39 o 
   2  -3   2     9922.62     9198.79    156.72 o 
   3  -3   2      370.33      432.77     16.39 o 
   4  -3   2     4311.70     4471.03     87.41 o 
   5  -3   2      763.29      983.47     25.90 o 
   6  -3   2    16090.58    16049.23    376.99 o 
   7  -3   2      334.59      418.81     24.75 o 
   8  -3   2     9576.41     9476.53    178.46 o 
   9  -3   2      414.46      388.27     34.66 o 
  10  -3   2      637.02      503.41     52.16 o 
  11  -3   2       51.86       48.96     22.45 o 
  12  -3   2     6174.44     5855.50    208.26 o 
  13  -3   2      525.50      570.72     87.53 o 
 -14  -2   2     2185.72     2060.38     91.08 o 
 -13  -2   2      378.30      341.00     28.96 o 
 -12  -2   2     1621.08     1558.81     50.04 o 
 -11  -2   2     1924.38     1908.08     60.00 o 
 -10  -2   2     4673.69     4457.83    112.47 o 
  -9  -2   2     2189.74     2338.14     55.90 o 
  -8  -2   2     5368.12     5388.43     92.51 o 
  -7  -2   2      113.43      185.29     11.73 o 
  -6  -2   2     9449.69    10064.71    126.85 o 
  -5  -2   2     1195.73     1101.21     18.94 o 
  -4  -2   2      706.18      689.12     13.67 o 
  -3  -2   2     1217.69     1517.75     22.07 o 
  -2  -2   2      299.66      206.88      7.82 o 
   0  -2   2    13864.82    15620.86    178.86 o 
   1  -2   2     1809.93     1951.20     26.91 o 
   2  -2   2     8870.18     8672.18    109.41 o 
   3  -2   2     1985.89     1848.52     29.60 o 
   4  -2   2    14825.61    14790.91    174.98 o 
   5  -2   2      958.22     1084.80     39.09 o 
   6  -2   2     2134.58     2051.57     44.91 o 
   7  -2   2      496.48      592.11     30.75 o 
   8  -2   2       14.59       -8.35     10.75 o 
   9  -2   2     2029.04     1918.93     68.62 o 
  10  -2   2     4874.03     4644.88    141.87 o 
  11  -2   2      713.99      672.20     47.30 o 
  12  -2   2     3446.30     3353.24    207.18 o 
  13  -2   2      785.95      803.85     73.51 o 
 -14  -1   2     2181.15     2201.74     75.26 o 
 -13  -1   2     1522.54     1557.89     59.74 o 
 -12  -1   2     1187.32     1096.12     77.13 o 
 -11  -1   2     1391.32     1274.99     48.26 o 
 -10  -1   2    15367.03    15138.14    237.35 o 
  -9  -1   2       37.90       39.39     11.00 o 
  -8  -1   2     5223.89     5064.41     88.21 o 
  -7  -1   2     1790.93     1900.52     38.91 o 
  -6  -1   2     4686.70     5056.80     68.18 o 
  -5  -1   2     1551.71     1575.78     26.02 o 
  -2  -1   2      964.54      749.72     11.42 o 
  -1  -1   2       42.18       55.31      7.38 o 
   1  -1   2      902.61     1268.84     20.89 o 
   2  -1   2    27801.44    27727.53    333.70 o 
   3  -1   2     8739.75     9530.48    119.71 o 
   4  -1   2    11720.82    11586.27    151.49 o 
   5  -1   2     1220.01     1549.86     34.34 o 
   6  -1   2     6443.53     6306.65    130.55 o 
   7  -1   2     1800.13     1960.99     44.49 o 
   8  -1   2    25794.63    26062.93    513.12 o 
   9  -1   2       20.07       -1.78     13.29 o 
  10  -1   2     5691.13     5321.89    144.01 o 
  11  -1   2      376.77      399.49     32.02 o 
  12  -1   2      713.67      741.01     51.82 o 
  13  -1   2      206.25      201.14     40.30 o 
  14  -1   2     1577.95     1507.87     76.85 o 
 -14   0   2       87.79       30.73     24.41 o 
 -13   0   2        4.01        6.20     18.11 o 
 -12   0   2     2774.60     2994.24     85.18 o 
 -11   0   2      123.46      110.05     19.90 o 
 -10   0   2    13207.15    12671.59    203.06 o 
  -9   0   2     3491.49     3407.94     67.12 o 
  -8   0   2      504.97      557.30     24.44 o 
  -7   0   2     3708.35     3936.34     87.49 o 
  -6   0   2    30427.03    31170.78    427.96 o 
  -5   0   2    10857.66    11661.38    137.63 o 
  -4   0   2    20455.03    19381.50    346.03 o 
  -3   0   2      330.75      422.50      9.63 o 
  -2   0   2     1162.94      975.77     15.86 o 
   0   0   2    86204.84       -2.19      2.78 o 
   2   0   2     4370.35     4168.19     54.66 o 
   3   0   2     1119.73     1086.30     19.64 o 
   4   0   2     3378.55     3111.77     44.85 o 
   5   0   2    15699.68    18518.76    242.14 o 
   7   0   2      199.11      190.88     14.19 o 
   8   0   2     8084.05     7991.41    185.98 o 
   9   0   2      841.24      825.43     30.54 o 
  10   0   2      901.79      910.51     46.84 o 
  11   0   2      575.13      552.49     32.53 o 
  12   0   2    10351.05    10198.00    219.58 o 
  13   0   2      479.94      559.45     48.78 o 
  14   0   2     1045.67     1115.86     70.88 o 
 -14   1   2     3048.73     3046.99    130.39 o 
 -13   1   2     1444.18     1435.73     58.63 o 
 -12   1   2     3774.00     3704.97     99.67 o 
 -11   1   2      372.42      367.61     30.81 o 
 -10   1   2       77.98       65.88     27.17 o 
  -9   1   2      196.15      225.70     18.11 o 
  -8   1   2    23309.28    23564.83    439.48 o 
  -7   1   2      175.84      206.27     18.68 o 
  -6   1   2     9343.61     9777.75    142.54 o 
  -5   1   2      669.26      978.33     21.18 o 
  -4   1   2     8562.76     9069.23    113.36 o 
  -3   1   2     2780.66     2679.15     41.33 o 
  -2   1   2    36831.42    37986.95   1267.77 o 
  -1   1   2     2324.67     2227.67     38.16 o 
   1   1   2      145.67      124.11     13.08 o 
   2   1   2     4906.56     4804.63     60.96 o 
   4   1   2    32441.75    33244.97    426.95 o 
   5   1   2     1694.77     1913.67     46.57 o 
   6   1   2     8233.85     8021.04    122.94 o 
   7   1   2     1265.48     1234.05     37.71 o 
   8   1   2    14513.10    14276.64    208.70 o 
   9   1   2     9119.29     9269.74    144.17 o 
  10   1   2    13031.42    12622.15    227.78 o 
  11   1   2     1072.48     1043.51     40.08 o 
  12   1   2     2945.93     2726.22     91.67 o 
  13   1   2     2181.55     2234.35    108.17 o 
  14   1   2     1079.61     1078.96     96.48 o 
 -13   2   2       29.99       27.88     24.82 o 
 -12   2   2     2505.36     2359.29     75.67 o 
 -11   2   2      251.01      237.89     31.83 o 
 -10   2   2     8015.19     7633.07    191.74 o 
  -9   2   2     1441.68     1482.66     55.30 o 
  -8   2   2     1782.31     1686.46     68.95 o 
  -7   2   2     3969.81     4073.49     81.70 o 
  -6   2   2     1235.87     1127.23     28.95 o 
  -5   2   2        0.64        3.58      4.79 o 
  -4   2   2     5061.62     4731.30     63.22 o 
  -3   2   2     7045.19     7655.55     94.15 o 
  -2   2   2     2544.06     2211.04     33.32 o 
  -1   2   2    15054.26    13597.85    154.42 o 
   1   2   2      243.62      403.47      7.54 o 
   2   2   2      611.71      643.35     15.76 o 
   3   2   2     1108.88     1226.28     20.38 o 
   4   2   2     6856.82     6615.55     85.98 o 
   5   2   2     5698.77     5729.51     88.90 o 
   6   2   2     2822.67     2974.29     61.76 o 
   7   2   2      355.97      340.85     21.73 o 
   8   2   2    14586.49    15252.79    221.64 o 
   9   2   2      370.84      361.93     19.97 o 
  10   2   2      811.27      633.17     36.31 o 
  11   2   2     4154.41     3713.27     96.70 o 
  12   2   2     4046.27     4017.49    121.28 o 
  13   2   2       15.58      -35.60     24.11 o 
  14   2   2     3516.32     3475.99    147.52 o 
 -13   3   2      818.41      835.04     61.37 o 
 -12   3   2    10577.66    10482.64    224.31 o 
 -11   3   2      242.20      230.47     37.76 o 
 -10   3   2      173.90      189.56     34.06 o 
  -9   3   2      936.24      933.17     34.55 o 
  -8   3   2     9190.81     9258.43    168.51 o 
  -7   3   2        0.38      -11.25      8.35 o 
  -6   3   2    14073.19    13736.35    234.33 o 
  -5   3   2     1070.37     1083.66     23.51 o 
  -4   3   2     6915.12     7553.18     97.93 o 
  -3   3   2      443.35      505.72     12.65 o 
  -2   3   2       51.93       53.83      4.61 o 
  -1   3   2      108.16      148.14      6.35 o 
   1   3   2    53727.00    55119.39   1158.50 o 
   2   3   2    13850.55    15392.24    174.91 o 
   3   3   2     2462.17     2718.16     38.38 o 
   4   3   2    17758.07    18732.26    255.74 o 
   5   3   2        3.91        3.79      5.51 o 
   6   3   2    13294.43    13971.16    379.77 o 
   7   3   2     2645.42     2437.98     55.46 o 
   8   3   2       57.09       46.67     10.50 o 
   9   3   2      185.69      187.60     16.67 o 
  10   3   2     4476.32     4256.83    124.91 o 
  11   3   2       49.25       22.55     16.19 o 
  12   3   2     6487.38     6212.29    167.39 o 
  13   3   2      227.91      260.68     45.04 o 
  14   3   2       33.32      -38.68     26.57 o 
  15   3   2      148.57      180.59     47.57 o 
 -13   4   2        8.19      -22.00     23.27 o 
 -12   4   2      858.20      775.75     58.51 o 
 -11   4   2       60.72       82.53     31.08 o 
 -10   4   2     2467.46     2526.95     89.75 o 
  -9   4   2     1144.97     1240.26     56.67 o 
  -8   4   2     7760.90     7819.97    147.53 o 
  -7   4   2      222.01      244.19     18.22 o 
  -6   4   2     4321.15     4448.63     88.46 o 
  -5   4   2     8249.37     8537.63    143.90 o 
  -4   4   2    11754.14    12468.44    167.11 o 
  -3   4   2      375.22      476.90     13.52 o 
  -2   4   2     6767.77     6543.09     97.05 o 
  -1   4   2      634.82     1055.36     18.60 o 
   0   4   2    15595.33    16177.36    188.06 o 
   1   4   2    16177.10    18518.25    193.79 o 
   2   4   2      652.47      760.41     13.98 o 
   3   4   2       62.33       97.80      5.36 o 
   4   4   2    15337.31    14508.83    188.67 o 
   5   4   2      440.74      874.91     24.03 o 
   6   4   2     1092.64     1237.65     31.03 o 
   7   4   2     6941.41     6933.54    285.79 o 
   8   4   2     8486.17     8654.17    187.11 o 
   9   4   2     1732.01     1771.80     44.49 o 
  10   4   2     3434.29     3429.95     88.24 o 
  11   4   2     1611.45     1697.28     58.20 o 
  12   4   2      790.75      625.33     46.56 o 
  13   4   2     1076.72     1127.49     73.27 o 
  14   4   2     2186.43     2007.21    103.91 o 
  15   4   2        2.86      -42.41     28.27 o 
 -12   5   2      594.83      615.42     54.55 o 
 -11   5   2       15.97      -27.16     23.61 o 
 -10   5   2     2609.29     2381.62     88.64 o 
  -9   5   2     1622.86     1630.78     81.08 o 
  -8   5   2      203.24      214.52     21.92 o 
  -7   5   2      181.08      206.50     18.73 o 
  -6   5   2      898.22      966.71     32.55 o 
  -5   5   2    12308.54    11690.59    226.61 o 
  -4   5   2    44993.56    45362.18    799.34 o 
  -3   5   2     2220.25     2300.28     53.95 o 
  -2   5   2       14.32       21.35      6.81 o 
  -1   5   2     4867.50     5308.97     68.62 o 
   0   5   2    28582.73    29627.33    340.23 o 
   1   5   2     3049.30     2762.29     39.49 o 
   2   5   2    33498.04    34112.55    386.88 o 
   3   5   2     2489.86     2186.09     32.04 o 
   4   5   2     7768.20     9019.31    143.38 o 
   5   5   2     8551.21     9101.65    159.55 o 
   6   5   2    11713.61    12009.44    170.88 o 
   7   5   2    10880.81    10238.66    235.63 o 
   8   5   2     9307.83     9225.11    176.01 o 
   9   5   2     3750.99     3611.40     73.22 o 
  10   5   2        6.46       18.12     13.88 o 
  11   5   2     8372.45     8182.91    178.15 o 
  12   5   2     9218.45     8922.62    185.98 o 
  13   5   2      449.64      365.07     49.25 o 
  14   5   2      775.08      756.56     71.50 o 
  15   5   2     3422.31     3517.11    152.75 o 
 -12   6   2     3322.57     3220.58    117.35 o 
 -11   6   2      149.97      163.17     59.24 o 
 -10   6   2      390.28      369.83     48.37 o 
  -9   6   2     2409.39     2471.36    108.41 o 
  -8   6   2     6874.62     6873.03    152.81 o 
  -7   6   2     2629.62     2508.96     63.27 o 
  -6   6   2     8534.33     8671.15    205.31 o 
  -5   6   2     1908.87     2004.45     51.18 o 
  -4   6   2      117.07      105.02     11.95 o 
  -3   6   2      985.63      935.31     25.46 o 
  -2   6   2    24706.66    24458.20    318.90 o 
  -1   6   2      118.42       86.42      8.56 o 
   0   6   2    38513.47    38133.63    460.35 o 
   1   6   2     4350.91     4564.09     65.10 o 
   2   6   2     5626.66     5860.01     75.03 o 
   3   6   2     2238.78     2717.20     43.97 o 
   4   6   2    28846.77    28563.50    553.80 o 
   5   6   2       90.93      100.02     11.96 o 
   6   6   2     4414.79     4245.74     83.58 o 
   7   6   2     1627.85     1760.43     42.18 o 
   8   6   2      293.44      302.25     18.01 o 
   9   6   2     4149.01     4177.00     72.06 o 
  10   6   2      408.87      382.75     21.24 o 
  11   6   2      625.74      621.69     38.68 o 
  12   6   2     5189.21     5146.58    146.33 o 
  13   6   2     1600.84     1604.02     88.48 o 
  14   6   2      191.20      159.96     41.12 o 
  15   6   2     2021.98     1955.78    109.32 o 
 -11   7   2      189.98      240.49     46.23 o 
 -10   7   2     3770.51     3888.68    155.14 o 
  -9   7   2      109.22      110.52     33.28 o 
  -8   7   2    16214.44    15663.89    364.88 o 
  -7   7   2    10406.03    10090.04    239.25 o 
  -6   7   2      397.02      427.45     26.40 o 
  -5   7   2     6651.05     6686.08    156.19 o 
  -4   7   2    38358.41    38678.00    630.90 o 
  -3   7   2      292.56      318.26     25.61 o 
  -2   7   2     6483.65     6527.30    111.87 o 
  -1   7   2     6131.30     6375.97    100.83 o 
   0   7   2     1573.05     1417.25     32.47 o 
   1   7   2    10001.75    11384.84    156.22 o 
   2   7   2    16735.68    16794.33    197.58 o 
   3   7   2        0.94        9.96      5.74 o 
   4   7   2     6920.24     6412.98    268.25 o 
   6   7   2     1740.15     1783.45     42.51 o 
   8   7   2     9705.97     9515.07    165.13 o 
   9   7   2     1474.63     1411.51     41.93 o 
  10   7   2      179.03      176.35     22.38 o 
  11   7   2     3879.66     3675.10     97.63 o 
  12   7   2      245.52      261.65     39.91 o 
  13   7   2     1039.32     1034.61     97.54 o 
  14   7   2     1011.95     1121.77     86.29 o 
  15   7   2     1028.90     1174.67     93.37 o 
 -10   8   2     3957.02     3943.88    162.03 o 
  -9   8   2      181.40      206.52     41.13 o 
  -8   8   2        0.39        5.08     23.43 o 
  -7   8   2      808.45      729.72     51.78 o 
  -6   8   2       96.70      113.30     19.53 o 
  -5   8   2      177.47      170.83     19.00 o 
  -4   8   2     1817.61     2023.81     54.49 o 
  -3   8   2     4807.45     4892.70     91.49 o 
  -2   8   2     1184.77     1231.97     40.85 o 
  -1   8   2    14384.13    14306.49    226.22 o 
   0   8   2     3662.00     4012.84     76.49 o 
   1   8   2      335.39      300.85     18.40 o 
   2   8   2      355.08      752.17     22.77 o 
   3   8   2    18853.32    18055.82    299.52 o 
   4   8   2      917.70     1104.08     45.23 o 
   5   8   2     3113.44     3255.45     80.03 o 
   6   8   2      370.27      479.05     30.60 o 
   7   8   2      372.04      356.83     23.53 o 
   8   8   2    13875.33    14076.79    227.19 o 
   9   8   2    10540.82    10400.14    192.75 o 
  10   8   2        0.82       -4.01     13.01 o 
  11   8   2     3058.39     3004.36     99.45 o 
  12   8   2      955.72     1135.04     58.02 o 
  13   8   2      247.78      209.91     42.21 o 
  14   8   2      700.57      714.66     69.30 o 
 -10   9   2        8.62       13.19     30.86 o 
  -9   9   2        5.24       -8.85     30.77 o 
  -8   9   2     5270.74     5063.17    187.15 o 
  -7   9   2      562.02      537.10     56.02 o 
  -6   9   2      733.33      707.05     40.18 o 
  -5   9   2     1557.92     1507.30     53.82 o 
  -4   9   2        3.82        2.99     12.20 o 
  -3   9   2     3474.60     3284.10     70.87 o 
  -2   9   2      907.76      831.85     31.73 o 
  -1   9   2     3133.28     3069.98     64.78 o 
   0   9   2     1376.69     1367.37     38.24 o 
   1   9   2     8424.18     7953.02    136.38 o 
   2   9   2        2.17       26.98      9.48 o 
   3   9   2     4669.79     4841.65     81.58 o 
   4   9   2    19399.63    17735.46    675.22 o 
   5   9   2      820.38      658.68     50.75 o 
   6   9   2    10182.29    10010.81    205.51 o 
   7   9   2     3808.23     3579.42     91.33 o 
   8   9   2      273.50      249.47     22.41 o 
   9   9   2     4354.89     4243.10     95.61 o 
  10   9   2     3844.81     3561.05     95.55 o 
  11   9   2      105.99       64.94     22.99 o 
  12   9   2     1552.00     1562.47     69.23 o 
  13   9   2     3332.70     3119.97    216.83 o 
  14   9   2       39.89       63.24     33.72 o 
  -9  10   2      450.05      414.69     58.42 o 
  -8  10   2     3508.93     3347.25    145.12 o 
  -7  10   2     3517.30     3246.98    138.61 o 
  -6  10   2       98.71      100.30     30.91 o 
  -5  10   2     1854.46     1740.01     60.65 o 
  -4  10   2     2118.33     2092.00     66.48 o 
  -3  10   2     3105.81     2802.68     79.03 o 
  -2  10   2    11839.38    11392.97    209.25 o 
  -1  10   2     8358.41     8076.38    155.38 o 
   0  10   2     2864.48     2625.02     59.96 o 
   1  10   2     2966.41     2757.13     61.64 o 
   2  10   2     1058.08     1059.55     32.35 o 
   3  10   2        7.92       18.66     11.12 o 
   4  10   2     7268.50     7233.57    135.05 o 
   5  10   2     1654.96     1673.29     78.11 o 
   6  10   2     2667.44     2541.45     65.38 o 
   7  10   2      853.01      821.15     48.40 o 
   8  10   2     7666.96     7548.70    193.45 o 
   9  10   2      317.12      303.58     33.48 o 
  10  10   2     1794.54     1829.52     73.10 o 
  11  10   2     4310.30     4175.27    128.19 o 
  12  10   2      184.86      184.68     33.07 o 
  13  10   2     2251.69     2192.80    179.04 o 
  14  10   2        5.46        3.43     30.90 o 
  -8  11   2      288.11      338.51     54.05 o 
  -7  11   2     1651.25     1628.43    267.33 o 
  -6  11   2     3921.74     3820.88    248.22 o 
  -5  11   2      488.41      438.22     51.84 o 
  -4  11   2     2046.95     1970.20     66.91 o 
  -3  11   2    20691.32    19775.90    458.05 o 
  -2  11   2      922.71      963.44     45.15 o 
  -1  11   2     5340.50     5010.00    120.77 o 
   0  11   2    10951.43    10931.02    227.06 o 
   1  11   2     3458.25     3461.84     87.83 o 
   2  11   2      110.60       85.39     14.44 o 
   3  11   2    13395.08    13289.60    270.65 o 
   4  11   2     4370.97     4209.38     82.03 o 
   5  11   2     5210.26     4657.53    160.98 o 
   6  11   2     4507.65     3126.92    122.90 o 
   7  11   2     6747.59     6865.57    180.48 o 
   8  11   2       49.69       62.17     63.41 o 
   9  11   2     6654.08     6269.10    208.94 o 
  10  11   2       70.13       31.74     27.22 o 
  11  11   2      667.03      560.93     46.72 o 
  12  11   2     1651.96     1821.75    148.12 o 
  13  11   2     1646.39     1646.96    117.93 o 
  -7  12   2      247.44      273.40     49.89 o 
  -6  12   2     1480.04     1296.11     90.65 o 
  -5  12   2     3641.69     3611.95    150.60 o 
  -4  12   2     2556.57     2325.65    111.84 o 
  -3  12   2     2947.92     2630.47     92.31 o 
  -2  12   2     1381.97     1504.57     97.27 o 
  -1  12   2     2608.39     2539.81     90.24 o 
   0  12   2      621.46      611.59     39.07 o 
   1  12   2    13155.80    12516.47    275.83 o 
   2  12   2      179.61      145.46     20.60 o 
   3  12   2     8818.49     8611.66    165.35 o 
   4  12   2       93.24      258.31     23.45 o 
   5  12   2      221.69      216.32     35.38 o 
   6  12   2       42.71      114.20     40.20 o 
   7  12   2    12966.58    12258.63    363.93 o 
   8  12   2     1412.78     1420.48     79.51 o 
   9  12   2     3146.32     3101.37    128.17 o 
  10  12   2       19.98       51.56     28.64 o 
  11  12   2     1674.14     1654.37     75.44 o 
  12  12   2      656.10      711.50     70.19 o 
  13  12   2     7210.18     7403.07    272.92 o 
  -6  13   2      101.89       63.02     34.62 o 
  -5  13   2      121.60      139.69     38.84 o 
  -4  13   2     4312.95     4338.33    171.59 o 
  -3  13   2      666.89      620.94     63.19 o 
  -2  13   2      718.37      673.51     49.02 o 
  -1  13   2     4788.02     4468.94    133.84 o 
   0  13   2       50.28       53.69     22.28 o 
   1  13   2     3494.35     3174.94    104.51 o 
   2  13   2      237.09      267.66     31.93 o 
   3  13   2      380.57      413.53     35.94 o 
   4  13   2      368.60      394.04     34.34 o 
   5  13   2     4108.78     4133.56    112.93 o 
   6  13   2       22.91        6.68     24.54 o 
   7  13   2     4607.85     4663.36    170.84 o 
   8  13   2     1332.87     1269.83     76.69 o 
   9  13   2      501.88      517.77     57.05 o 
  10  13   2      131.51       91.65     35.05 o 
  11  13   2     2735.37     2562.36    195.67 o 
  12  13   2     1490.28     1327.84     93.58 o 
  -5  14   2      793.69      688.67     72.85 o 
  -4  14   2       29.13      -11.34     26.77 o 
  -3  14   2     1901.52     2156.80    112.21 o 
  -2  14   2        2.10       40.83     30.05 o 
  -1  14   2        6.69        2.78     24.95 o 
   0  14   2      723.10      754.51     53.00 o 
   1  14   2     1293.94     1201.14     68.03 o 
   2  14   2     2567.72     2465.11     76.31 o 
   3  14   2    10772.14    10869.96    258.69 o 
   4  14   2      275.56      281.79     32.67 o 
   5  14   2      236.66      220.79     41.68 o 
   6  14   2        8.34       -6.85     25.12 o 
   7  14   2     1465.13     1359.87     82.52 o 
   8  14   2       28.40       25.48     30.77 o 
   9  14   2     7806.92     7698.65    257.42 o 
  10  14   2      808.19      838.73     75.42 o 
  11  14   2       24.25        4.97     44.95 o 
  12  14   2      761.98      769.14     76.18 o 
  -3  15   2     1314.37     1314.55     92.58 o 
  -2  15   2      976.68     1030.33    108.25 o 
  -1  15   2     1446.91     1446.14     95.78 o 
   0  15   2       67.64       30.58     30.67 o 
   1  15   2     7300.54     7417.87    170.99 o 
   2  15   2        0.70        0.78     22.58 o 
   3  15   2      557.01      650.03     47.78 o 
   4  15   2     1516.57     1686.49     93.57 o 
   5  15   2     6506.23     6716.28    377.26 o 
   6  15   2        0.70      -24.86     27.47 o 
   7  15   2     3500.47     3402.95    144.12 o 
   8  15   2       32.67       74.36     61.47 o 
   9  15   2     1342.57     1245.90     92.02 o 
  10  15   2      139.83      152.10     62.42 o 
  -1  16   2     4410.13     4506.56    145.56 o 
   0  16   2     1816.27     1816.84     89.93 o 
   1  16   2      410.83      375.67     42.81 o 
   2  16   2       59.98       28.59     41.04 o 
   3  16   2     3872.95     3654.94    149.95 o 
   4  16   2      246.16      212.34     44.69 o 
   5  16   2     5746.97     5938.05    212.55 o 
   6  16   2      159.81      167.02     80.22 o 
   7  16   2       71.30       55.93     35.74 o 
   8  16   2      700.31      644.05     69.23 o 
   9  16   2     2443.86     2750.15    187.99 o 
   2  17   2       33.41       60.01     55.55 o 
   3  17   2      979.45      901.29    115.48 o 
   4  17   2      787.06     1037.90    122.94 o 
   5  17   2       93.65       83.69     55.77 o 
   6  17   2      144.07      222.64     69.51 o 
   7  17   2     2819.23     2657.29    130.07 o 
  -8 -16   3     3507.88     3528.72    222.71 o 
  -7 -16   3      237.30      237.33     70.61 o 
  -6 -16   3     3546.06     3383.34    212.04 o 
  -5 -16   3      157.30      179.15     63.15 o 
  -4 -16   3        0.90       15.42     42.25 o 
  -3 -16   3       48.63       62.05     47.44 o 
  -2 -16   3     2886.78     2575.46    176.81 o 
  -1 -16   3       10.25       -1.87     29.95 o 
   0 -16   3     3702.76     3515.08    153.46 o 
 -10 -15   3     2350.61     2386.00    175.42 o 
  -9 -15   3        0.60      -20.76     42.61 o 
  -8 -15   3     3181.92     3546.26    216.42 o 
  -7 -15   3       99.24      101.16     51.68 o 
  -6 -15   3      356.77      389.94     78.72 o 
  -5 -15   3      181.70      140.70     53.87 o 
  -4 -15   3     1842.13     1896.36    144.43 o 
  -3 -15   3      833.23      741.73     98.97 o 
  -2 -15   3     1238.78     1216.98    113.44 o 
  -1 -15   3      278.30      276.06     47.01 o 
   0 -15   3        2.82      -18.98     24.91 o 
   1 -15   3     1891.20     1919.68    105.54 o 
   2 -15   3     1249.05     1185.60     91.20 o 
 -11 -14   3       24.12       46.56     45.97 o 
 -10 -14   3     2513.48     2390.17    167.60 o 
  -9 -14   3      545.04      502.65     84.13 o 
  -8 -14   3       80.75       53.06     44.51 o 
  -7 -14   3        2.23       26.02     40.64 o 
  -6 -14   3     3797.22     3744.99    214.60 o 
  -5 -14   3     1575.98     1621.03    130.03 o 
  -4 -14   3     5133.83     5161.14    267.66 o 
  -3 -14   3      579.84      819.58     67.94 o 
  -2 -14   3       13.33      -31.51     21.68 o 
  -1 -14   3      510.43      543.54     47.05 o 
   0 -14   3     5040.39     4977.00    149.56 o 
   1 -14   3      101.90       70.91     26.32 o 
   2 -14   3      959.81     1014.40     65.88 o 
   3 -14   3     2563.00     2671.11    103.48 o 
   4 -14   3        5.76       25.66     28.20 o 
 -12 -13   3     5088.89     4869.14    267.73 o 
 -11 -13   3       74.74       29.31     44.59 o 
 -10 -13   3      629.89      663.38     94.00 o 
  -9 -13   3      578.29      507.55     79.82 o 
  -8 -13   3     6981.15     6863.08    329.79 o 
  -7 -13   3        7.45      -17.40     36.18 o 
  -6 -13   3     8423.38     8349.11    381.17 o 
  -5 -13   3      452.65      454.75     49.58 o 
  -4 -13   3      671.42      719.25     61.17 o 
  -3 -13   3        5.12      100.98     36.95 o 
  -2 -13   3     3480.05     3452.34    210.94 o 
  -1 -13   3      100.17       69.81     31.37 o 
   0 -13   3     9110.01     8880.50    228.53 o 
   1 -13   3     1389.45     1456.05     68.23 o 
   2 -13   3     1562.51     1530.94     70.78 o 
   3 -13   3     1084.67     1012.15     64.55 o 
   4 -13   3     5257.75     5453.96    179.19 o 
   5 -13   3      173.81      253.47     38.21 o 
 -12 -12   3      858.46      696.86     98.24 o 
 -11 -12   3     1231.08     1182.11    111.61 o 
 -10 -12   3     4419.67     3935.76    217.01 o 
  -9 -12   3       55.14       67.17     44.15 o 
  -8 -12   3     5740.82     5599.80    194.90 o 
  -7 -12   3     7423.61     7245.39    236.01 o 
  -6 -12   3       84.91      109.62     25.46 o 
  -5 -12   3     1528.25     1359.58     61.29 o 
  -4 -12   3    15212.14    14810.46    345.73 o 
  -3 -12   3     5683.99     5497.40    192.94 o 
  -2 -12   3     3175.33     3096.71     87.54 o 
  -1 -12   3     3344.57     3400.34     93.75 o 
   0 -12   3       87.13      101.30     24.50 o 
   1 -12   3       78.21       99.67     24.41 o 
   2 -12   3     4573.46     4241.22    129.80 o 
   3 -12   3     2274.51     2183.07     95.95 o 
   4 -12   3     2701.48     2638.46     98.03 o 
   5 -12   3     2469.93     2674.94    106.19 o 
   6 -12   3      593.40      652.15     54.49 o 
   7 -12   3      971.16      878.29     81.58 o 
 -13 -11   3     1940.94     1931.18    105.57 o 
 -12 -11   3     5490.03     5143.63    189.73 o 
 -11 -11   3      545.66      522.02     77.48 o 
 -10 -11   3     1168.60     1126.41    100.06 o 
  -9 -11   3     4729.69     4286.02    224.03 o 
  -8 -11   3      851.53      962.95     89.46 o 
  -7 -11   3     3994.60     4029.97    117.16 o 
  -6 -11   3     3353.59     3570.57    107.31 o 
  -5 -11   3      101.06       75.95     25.20 o 
  -4 -11   3     8735.93     8637.41    185.81 o 
  -3 -11   3     9894.48     9465.88    358.65 o 
  -2 -11   3     2619.20     2634.35     76.20 o 
  -1 -11   3     1475.36     1330.56     50.75 o 
   0 -11   3     3640.49     3433.58     99.64 o 
   1 -11   3     2987.60     2816.95     81.92 o 
   2 -11   3     1330.77     1357.19     61.82 o 
   3 -11   3     4000.62     3912.02    121.60 o 
   4 -11   3       82.05       94.56     25.16 o 
   5 -11   3      133.57      136.08     28.60 o 
   6 -11   3      331.74      382.72     54.82 o 
   7 -11   3     1537.23     1613.26     77.06 o 
   8 -11   3      802.74      895.65     83.58 o 
 -13 -10   3       39.49       21.65     29.21 o 
 -12 -10   3     2526.28     2233.67    179.44 o 
 -11 -10   3     4293.96     4337.69    228.12 o 
 -10 -10   3      302.49      283.30     59.35 o 
  -9 -10   3      154.60      131.42     45.46 o 
  -8 -10   3    13020.51    12724.77    362.06 o 
  -7 -10   3      109.37      134.82     26.66 o 
  -6 -10   3     2768.39     2713.52     57.75 o 
  -5 -10   3      139.25      112.56     16.96 o 
  -4 -10   3     4030.38     3739.31     84.20 o 
  -3 -10   3     1168.17     1194.20     41.07 o 
  -2 -10   3     8717.71     8364.18    145.12 o 
  -1 -10   3      133.26      171.16     18.40 o 
   0 -10   3     5470.98     5148.52     99.04 o 
   1 -10   3      915.33      975.40     39.31 o 
   2 -10   3     2675.72     2436.47     73.39 o 
   3 -10   3     2510.22     2419.53     85.40 o 
   4 -10   3     9573.97     8941.63    227.65 o 
   5 -10   3      776.90      693.65     50.20 o 
   6 -10   3      237.59      184.91     31.13 o 
   7 -10   3     4447.59     4642.28    143.96 o 
   8 -10   3       15.88        9.67     23.75 o 
   9 -10   3     1759.85     1758.97    105.11 o 
 -14  -9   3     1930.11     1782.53    119.25 o 
 -13  -9   3      297.80      249.83     35.04 o 
 -12  -9   3      733.30      681.63     79.45 o 
 -11  -9   3      453.37      388.50     47.21 o 
 -10  -9   3     5311.00     4759.94    235.72 o 
  -9  -9   3     1766.86     1816.03    120.97 o 
  -8  -9   3     5599.55     5481.39    143.85 o 
  -7  -9   3     4288.71     4294.28    102.58 o 
  -6  -9   3     3920.24     3936.20     73.39 o 
  -5  -9   3     2090.38     2121.27     47.44 o 
  -4  -9   3    11450.16    11299.98    184.70 o 
  -3  -9   3      163.54      170.39     17.48 o 
  -2  -9   3      911.23     1006.06     32.80 o 
  -1  -9   3     5558.94     5652.88    103.51 o 
   0  -9   3     4890.60     4938.14     93.40 o 
   1  -9   3     2320.47     2327.33     55.07 o 
   2  -9   3     5577.59     5323.20    101.53 o 
   3  -9   3      303.40      258.71     22.81 o 
   4  -9   3     4872.63     4353.39    126.93 o 
   5  -9   3     9048.88     8760.13    278.43 o 
   6  -9   3     1089.87     1081.26     89.98 o 
   7  -9   3      238.56      239.91     32.98 o 
   8  -9   3     3816.95     3950.20    128.30 o 
   9  -9   3      737.83      725.84     71.60 o 
 -14  -8   3      470.22      468.59     56.82 o 
 -13  -8   3      140.53       96.19     26.12 o 
 -12  -8   3     5809.57     5724.54    160.25 o 
 -11  -8   3     3879.83     3624.31    201.82 o 
 -10  -8   3     1770.44     1592.45    112.27 o 
  -9  -8   3     8976.60     8626.18    182.35 o 
  -8  -8   3     2118.19     2162.56     89.93 o 
  -7  -8   3     1499.58     1678.04     51.51 o 
  -6  -8   3     1071.06     1428.12     42.91 o 
  -5  -8   3     1825.56     1793.05     38.52 o 
  -4  -8   3     4107.42     4137.37     72.33 o 
  -3  -8   3    25763.47    25846.66    391.97 o 
  -2  -8   3      349.43      616.17     22.71 o 
  -1  -8   3     4727.97     4570.39     79.00 o 
   0  -8   3    20044.42    20066.00    310.39 o 
   1  -8   3     2552.03     2578.52     71.67 o 
   2  -8   3     1057.03     1072.56     42.75 o 
   3  -8   3     6147.32     5790.18    114.94 o 
   4  -8   3      631.77      653.36     37.31 o 
   5  -8   3       25.45       18.43     20.61 o 
   6  -8   3     4299.96     4084.88    122.46 o 
   7  -8   3     8884.82     8744.95    224.50 o 
   8  -8   3      960.29      994.79     59.16 o 
   9  -8   3     2505.22     2400.50     93.50 o 
  10  -8   3      106.44      120.09     39.32 o 
 -14  -7   3     1693.89     1561.34     72.73 o 
 -13  -7   3       30.27       38.04     21.92 o 
 -12  -7   3     1114.03     1081.39     55.83 o 
 -11  -7   3     1725.18     1711.68     68.57 o 
 -10  -7   3     2835.27     3029.67     95.23 o 
  -9  -7   3     3477.35     3338.48    125.93 o 
  -8  -7   3     4844.67     5041.40    112.54 o 
  -7  -7   3     8796.20     8970.90    181.58 o 
  -6  -7   3      467.05      512.78     21.03 o 
  -5  -7   3    20406.57    20253.54    303.51 o 
  -4  -7   3     1532.54     1628.82     32.27 o 
  -3  -7   3     8218.46     8873.05    134.02 o 
  -2  -7   3      515.71      593.12     22.28 o 
  -1  -7   3    10820.27    10676.32    158.61 o 
   0  -7   3       13.66        9.00      7.44 o 
   1  -7   3     7602.81     6602.22    105.54 o 
   2  -7   3     1075.73      964.34     37.19 o 
   3  -7   3      538.70      501.53     24.50 o 
   4  -7   3      996.56     1015.54     40.87 o 
   5  -7   3     8291.54     7701.95    166.98 o 
   6  -7   3      357.67      393.99     32.45 o 
   7  -7   3     4886.16     4958.26    141.30 o 
   8  -7   3      159.52      183.46     45.27 o 
   9  -7   3      227.45      179.13     30.58 o 
  10  -7   3        7.68       -0.08     20.65 o 
  11  -7   3     4042.08     4064.56    168.39 o 
 -14  -6   3       48.29        7.97     22.18 o 
 -13  -6   3     1033.92     1075.78     61.25 o 
 -12  -6   3     3140.67     3042.28     99.94 o 
 -11  -6   3      421.53      412.81     26.84 o 
 -10  -6   3     4217.66     4171.14    126.85 o 
  -9  -6   3     1190.40     1191.95     33.07 o 
  -8  -6   3     1246.75     1309.84     38.26 o 
  -7  -6   3     9416.48     9537.54    197.68 o 
  -6  -6   3     4051.94     4483.99     77.55 o 
  -5  -6   3      400.20      449.97     23.16 o 
  -4  -6   3    33761.70    33945.43    431.99 o 
  -3  -6   3    17130.50    17556.48    248.07 o 
  -2  -6   3     2074.10     2089.05     40.21 o 
  -1  -6   3    39563.08    40892.23    524.31 o 
   0  -6   3     4150.27     3862.98     61.36 o 
   1  -6   3     3194.77     3566.17     58.31 o 
   2  -6   3     1560.48     1470.66     31.82 o 
   3  -6   3     9139.77     9791.37    173.26 o 
   4  -6   3     1363.20     1360.32     37.24 o 
   5  -6   3     6250.06     5902.40    117.71 o 
   6  -6   3      495.04      443.28     31.10 o 
   7  -6   3      464.75      444.94     37.24 o 
   8  -6   3     1444.75     1510.72     65.07 o 
   9  -6   3     2838.49     2835.88     98.74 o 
  10  -6   3      288.84      259.42     42.83 o 
  11  -6   3     2925.63     3021.13    136.38 o 
 -14  -5   3      338.61      404.84     55.84 o 
 -13  -5   3      166.74      135.71     28.04 o 
 -12  -5   3     3090.06     3038.05     80.25 o 
 -11  -5   3     4285.57     4351.76    101.38 o 
 -10  -5   3     2066.45     1976.45     59.79 o 
  -9  -5   3     6648.11     6411.47    100.65 o 
  -8  -5   3    10535.83    10062.96    285.20 o 
  -7  -5   3     1317.99     1264.92     31.05 o 
  -6  -5   3     1453.10     1557.95     31.79 o 
  -5  -5   3    13522.33    14258.16    199.56 o 
  -4  -5   3    13748.96    14355.78    187.53 o 
  -3  -5   3    32580.15    32211.50    385.81 o 
  -2  -5   3     3300.23     3543.20     53.74 o 
  -1  -5   3     5660.53     7362.80     96.74 o 
   0  -5   3       21.17       39.57      8.79 o 
   1  -5   3      306.42      301.62     13.84 o 
   2  -5   3     9720.61     9711.50    134.31 o 
   3  -5   3    14906.18    14630.79    224.40 o 
   4  -5   3      549.76      585.78     28.94 o 
   5  -5   3     3495.53     3505.35     76.40 o 
   6  -5   3      370.16      355.16     20.12 o 
   7  -5   3     1850.78     1937.39     61.23 o 
   8  -5   3      521.27      497.99     39.03 o 
   9  -5   3     9024.72     8634.54    218.91 o 
  10  -5   3      429.40      478.04     42.20 o 
  11  -5   3      247.52      249.30     35.58 o 
  12  -5   3     1681.61     1877.07    175.46 o 
 -14  -4   3     1716.13     1762.52     77.68 o 
 -13  -4   3     1851.60     1772.41     74.94 o 
 -12  -4   3       32.60       54.69     20.61 o 
 -11  -4   3    14958.06    14514.33    279.39 o 
 -10  -4   3      567.76      576.23     25.58 o 
  -9  -4   3     4668.70     4742.82     78.16 o 
  -8  -4   3     9872.95     9839.11    135.26 o 
  -7  -4   3     4330.18     4387.23     71.01 o 
  -6  -4   3       25.74      106.26     14.44 o 
  -5  -4   3     6883.61     7215.88     97.06 o 
  -4  -4   3     9616.77     9659.12    260.32 o 
  -3  -4   3      124.23       96.97      7.29 o 
  -2  -4   3      261.26      432.77     12.80 o 
  -1  -4   3    13338.67    12975.54    160.56 o 
   0  -4   3      544.79      524.74     12.98 o 
   1  -4   3    14306.63    13910.56    164.54 o 
   2  -4   3     1935.74     2411.57     38.42 o 
   3  -4   3     1333.66     1238.73     26.80 o 
   4  -4   3     5161.53     5935.64    124.98 o 
   5  -4   3     5349.13     5021.59     90.12 o 
   6  -4   3      220.71      221.31     15.71 o 
   7  -4   3     8996.46     8963.37    265.05 o 
   8  -4   3     1138.51     1222.08     53.95 o 
   9  -4   3      119.97      166.96     25.94 o 
  10  -4   3       60.47       73.35     38.77 o 
  11  -4   3    11760.97    11370.48    281.87 o 
  12  -4   3     1248.65     1337.67     85.85 o 
 -14  -3   3      184.74      204.51     33.65 o 
 -13  -3   3     5510.72     5530.18    117.52 o 
 -12  -3   3     8894.39     8819.99    166.50 o 
 -11  -3   3      656.46      646.84     40.08 o 
 -10  -3   3      225.23      194.26     16.92 o 
  -9  -3   3      588.25      648.72     23.41 o 
  -8  -3   3     2499.54     2428.42     48.27 o 
  -7  -3   3     3538.49     3505.21     50.55 o 
  -6  -3   3     3254.68     3479.45     51.55 o 
  -5  -3   3       16.95        3.34      4.93 o 
  -4  -3   3     4325.28     4845.68     62.78 o 
  -3  -3   3     2153.67     2663.78     45.28 o 
  -2  -3   3     6756.92     6344.87    106.12 o 
   0  -3   3     5417.28     4940.70     61.02 o 
   1  -3   3       67.60       -2.83      4.43 o 
   2  -3   3       58.57      150.73      7.86 o 
   3  -3   3    57324.41    58831.03    702.35 o 
   4  -3   3     1274.83     1191.82     27.80 o 
   5  -3   3    33774.28    33782.16    584.09 o 
   6  -3   3     1305.55     1196.03     30.98 o 
   7  -3   3     2018.32     2077.34     53.99 o 
   8  -3   3       55.28       27.55     13.66 o 
   9  -3   3     6871.76     6472.18    168.74 o 
  10  -3   3        8.16       -4.46     16.57 o 
  11  -3   3     3531.60     3375.22    110.12 o 
  12  -3   3       45.63       86.27     32.21 o 
  13  -3   3     1079.32      885.09     89.54 o 
 -14  -2   3     1228.28     1302.68     76.73 o 
 -13  -2   3      844.76      761.65     45.33 o 
 -12  -2   3     5144.08     4995.41    121.68 o 
 -11  -2   3     9241.31     9180.63    188.23 o 
 -10  -2   3      296.67      289.13     22.03 o 
  -9  -2   3     8589.67     8483.45    137.74 o 
  -8  -2   3     2439.47     2355.88     47.07 o 
  -7  -2   3     1133.21     1138.70     22.75 o 
  -6  -2   3       26.27       34.83      7.27 o 
  -5  -2   3    29928.87    30996.73    417.64 o 
  -4  -2   3     5290.58     5323.12     71.56 o 
  -3  -2   3     1082.03      962.87     16.94 o 
  -2  -2   3     5941.15     5694.32     78.67 o 
  -1  -2   3     4029.04     4276.73     72.29 o 
   0  -2   3    15697.67    16788.40    201.72 o 
   1  -2   3    60852.36    66324.57   2337.47 o 
   2  -2   3     6164.55     7150.04     86.72 o 
   3  -2   3    11726.35    11188.23    133.41 o 
   4  -2   3     4136.98     4002.68     70.38 o 
   5  -2   3     4579.88     4775.80     77.29 o 
   6  -2   3      213.87      203.13     14.72 o 
   7  -2   3    21159.87    21096.90    448.83 o 
   8  -2   3      223.95      185.21     21.06 o 
   9  -2   3     4136.22     3966.94    114.52 o 
  10  -2   3       10.93       13.01     17.61 o 
  11  -2   3      387.71      373.42     37.75 o 
  12  -2   3       29.83        3.10     20.36 o 
  13  -2   3     2183.78     2159.91     90.99 o 
 -14  -1   3       12.08        1.36     17.14 o 
 -13  -1   3     6421.37     6272.02    172.31 o 
 -12  -1   3      245.75      191.55     28.89 o 
 -11  -1   3     6289.97     6106.15    135.85 o 
 -10  -1   3      311.31      288.49     22.62 o 
  -9  -1   3      208.85      185.19     14.43 o 
  -8  -1   3     1130.69     1152.02     29.18 o 
  -7  -1   3    10525.88    10493.58    226.09 o 
  -6  -1   3     7749.01     7894.20    124.31 o 
  -5  -1   3    33768.44    33943.82    493.00 o 
  -4  -1   3     6341.48     7439.50    104.99 o 
  -3  -1   3     8747.41     7855.08    100.66 o 
  -2  -1   3     9121.81     8588.43    151.06 o 
  -1  -1   3    34796.27    33446.59    902.83 o 
   0  -1   3     1627.00     1749.45     35.20 o 
   1  -1   3     2315.39     2309.76     33.05 o 
   2  -1   3       23.29       36.84      8.99 o 
   3  -1   3    41909.71    42619.05    540.93 o 
   4  -1   3     7547.27     7284.24     95.24 o 
   5  -1   3    19258.59    20449.40    285.31 o 
   6  -1   3     1223.41     1155.95     28.42 o 
   7  -1   3     6840.04     6730.78    115.29 o 
   8  -1   3     2075.55     1880.41     56.70 o 
   9  -1   3      827.87      849.28     67.17 o 
  10  -1   3      382.39      364.64     33.87 o 
  11  -1   3     4243.49     4168.72    107.99 o 
  12  -1   3      124.40      105.89     23.51 o 
  13  -1   3     4078.03     4166.88    133.46 o 
  14  -1   3      283.46      295.82     70.23 o 
 -14   0   3      251.93      287.61     41.98 o 
 -13   0   3     4328.27     4278.00    111.30 o 
 -12   0   3     1201.77     1207.53     50.26 o 
 -11   0   3     2218.87     2163.24     72.06 o 
 -10   0   3      575.18      566.29     30.55 o 
  -9   0   3    25573.70    25324.87    379.47 o 
  -8   0   3      256.93      240.66     14.34 o 
  -7   0   3    15841.52    15825.34    207.48 o 
  -6   0   3     2124.17     2188.36     39.98 o 
  -5   0   3     3831.66     4191.75     64.54 o 
  -4   0   3     1550.63     1560.17     27.40 o 
  -3   0   3    27449.50    29558.56    456.92 o 
  -2   0   3     5606.57     6343.29    101.08 o 
  -1   0   3     1962.68     1925.51     87.45 o 
   0   0   3     1278.63     1583.82     36.39 o 
   1   0   3       11.47       66.84     10.70 o 
   2   0   3      190.25      212.25      8.47 o 
   3   0   3    23027.19    23649.84    286.82 o 
   4   0   3     3095.54     3126.46     43.09 o 
   5   0   3     8394.73     8743.26    128.45 o 
   6   0   3     1698.42     1737.24     36.24 o 
   7   0   3     7217.62     7155.46    158.58 o 
   8   0   3       37.01       36.79      9.11 o 
   9   0   3    26329.42    26253.34    527.45 o 
  10   0   3      347.17      294.29     24.20 o 
  11   0   3     4308.64     3875.91    101.77 o 
  12   0   3       66.64       90.66     21.83 o 
  13   0   3      265.43      238.06     36.71 o 
  14   0   3      361.02      312.56     50.46 o 
 -14   1   3      624.71      654.98     54.10 o 
 -13   1   3      292.08      359.51     59.28 o 
 -12   1   3      386.11      382.24     32.63 o 
 -11   1   3    11427.03    10987.24    224.29 o 
 -10   1   3      615.79      559.08     31.07 o 
  -9   1   3    10479.67    10249.12    165.20 o 
  -8   1   3    11365.99    10933.18    160.05 o 
  -7   1   3     3915.83     3923.44     56.58 o 
  -6   1   3     1466.81     1667.30     30.16 o 
  -5   1   3    26468.70    26930.27    365.82 o 
  -4   1   3     1497.57     1329.50     25.09 o 
  -3   1   3    40915.10    39324.18    684.67 o 
  -2   1   3      287.22      216.19      7.97 o 
  -1   1   3     1052.64     1220.68     30.87 o 
   0   1   3      516.30      569.59     12.02 o 
   1   1   3    20633.11    21530.50    337.18 o 
   2   1   3    16906.61    17147.84    220.23 o 
   3   1   3     7771.96     7547.31     95.70 o 
   4   1   3     9027.48     9841.50    132.39 o 
   5   1   3     6326.45     6697.75    117.35 o 
   6   1   3    14165.67    14093.65    188.89 o 
   7   1   3    28412.79    28276.42    367.93 o 
   8   1   3      139.07      126.08     13.23 o 
   9   1   3     6368.95     6144.10    148.62 o 
  10   1   3    20385.65    19663.17    340.84 o 
  11   1   3     4533.91     4316.74    109.29 o 
  12   1   3     1953.08     1948.24     77.26 o 
  13   1   3     9291.61     9477.73    299.82 o 
  14   1   3     1041.24     1006.94     82.49 o 
 -13   2   3     4570.93     4635.87    121.48 o 
 -12   2   3      209.09      195.95     26.54 o 
 -11   2   3     1159.26     1059.19     49.07 o 
 -10   2   3        0.72       16.39     14.82 o 
  -9   2   3     5715.05     5547.33     98.75 o 
  -8   2   3     4047.62     3810.52     87.00 o 
  -7   2   3    24748.36    24017.90    358.54 o 
  -6   2   3       22.18       52.94      6.34 o 
  -5   2   3     8908.68     9248.45    116.88 o 
  -4   2   3     3644.25     3035.28     49.22 o 
  -3   2   3      867.84     1445.14     29.51 o 
  -2   2   3       11.33       20.07      3.23 o 
  -1   2   3    43559.46    47506.91   1581.19 o 
   0   2   3     7425.41     8677.80    102.83 o 
   1   2   3    23857.73    23104.23    256.29 o 
   2   2   3     4115.31     4455.76     54.27 o 
   3   2   3    10084.47    10251.32    127.57 o 
   4   2   3      963.77      958.08     19.23 o 
   5   2   3    21846.13    22058.54    286.29 o 
   6   2   3     4094.46     4035.79     75.97 o 
   7   2   3       72.04       48.93      9.61 o 
   8   2   3     1679.49     1666.34     41.66 o 
   9   2   3    10673.71    10427.81    281.76 o 
  10   2   3     4116.21     3839.62     96.80 o 
  11   2   3     8690.86     8512.51    184.73 o 
  12   2   3     1626.80     1591.08     68.32 o 
  13   2   3     2122.63     1932.10    138.34 o 
  14   2   3     1418.07     1339.80     90.96 o 
 -13   3   3     1762.44     1659.84     66.24 o 
 -12   3   3        2.01      -15.56     21.96 o 
 -11   3   3     4380.00     4292.32    110.02 o 
 -10   3   3      558.26      592.49     42.14 o 
  -9   3   3    10250.92     9747.15    182.84 o 
  -8   3   3      947.33      888.86     30.40 o 
  -7   3   3     3536.05     3420.77     82.38 o 
  -6   3   3     1072.21     1049.39     28.84 o 
  -5   3   3     6018.39     5738.37     88.00 o 
  -4   3   3       23.11       33.07      4.77 o 
  -3   3   3    40013.73    40230.81    505.40 o 
  -2   3   3     4951.30     5277.97     71.99 o 
  -1   3   3    16168.35    17091.92    204.26 o 
   0   3   3     5878.62     6407.86     65.99 o 
   1   3   3     5300.33     5609.56     56.26 o 
   2   3   3     2969.22     3358.78     42.14 o 
   3   3   3     6639.82     7057.00     84.91 o 
   4   3   3     9112.55     8798.06    112.41 o 
   5   3   3     6282.51     6069.03     86.94 o 
   6   3   3     9016.94     9086.72    149.59 o 
   7   3   3     3674.23     3514.63     66.91 o 
   8   3   3    15812.32    15329.95    263.76 o 
   9   3   3    11486.22    11455.43    229.96 o 
  10   3   3     4623.68     4355.35    105.53 o 
  11   3   3        9.65       -7.24     15.74 o 
  12   3   3      776.02      824.96     50.66 o 
  13   3   3     1334.20     1259.95     63.42 o 
  14   3   3        7.51      -37.35     24.90 o 
 -13   4   3      693.47      664.28     56.37 o 
 -12   4   3      315.49      306.66     33.34 o 
 -11   4   3     5583.13     5283.23    208.23 o 
 -10   4   3       31.48       28.23     18.18 o 
  -9   4   3      101.79      113.66     23.28 o 
  -8   4   3      386.86      460.87     32.70 o 
  -7   4   3     2462.07     2358.73     64.82 o 
  -6   4   3     3864.30     3735.83    100.78 o 
  -5   4   3    23940.66    23072.19    493.23 o 
  -4   4   3     1192.33     1655.46     47.12 o 
  -3   4   3    15052.19    14407.21    204.02 o 
  -2   4   3    17260.07    16356.66    212.48 o 
  -1   4   3    12466.48    12769.10    148.35 o 
   0   4   3       16.99       35.26      4.35 o 
   1   4   3    22931.37    23336.49    242.14 o 
   2   4   3    34759.21    35815.55    366.46 o 
   3   4   3     2677.13     2586.10     46.60 o 
   4   4   3     3887.02     4390.12     56.73 o 
   5   4   3    19804.06    20591.78    264.23 o 
   6   4   3      996.84     1083.11     28.66 o 
   7   4   3      577.37      523.82     23.34 o 
   8   4   3     8036.83     7830.69    162.81 o 
   9   4   3     1546.56     1451.56     49.95 o 
  10   4   3       55.97      113.01     18.41 o 
  11   4   3     5916.78     6021.42    169.41 o 
  12   4   3       21.61       18.65     20.72 o 
  13   4   3     4425.90     4347.31    132.18 o 
  14   4   3     3462.70     3471.87    146.46 o 
  15   4   3      157.30      188.19     49.59 o 
 -12   5   3       22.47       59.30     26.49 o 
 -11   5   3     1565.94     1494.30     71.57 o 
 -10   5   3      928.84      848.64     49.01 o 
  -9   5   3      522.03      531.08     42.82 o 
  -8   5   3      127.52      109.16     19.30 o 
  -7   5   3     6067.20     5867.70    174.76 o 
  -6   5   3      499.89      504.87     24.56 o 
  -5   5   3        5.65       26.97      8.74 o 
  -4   5   3     1560.56     1664.41     60.13 o 
  -3   5   3    10031.43    10375.77    140.76 o 
  -2   5   3      555.87      599.96     15.11 o 
  -1   5   3     2186.76     1565.85     26.94 o 
   0   5   3     1468.89     1779.40     27.69 o 
   1   5   3     4580.30     4168.77     49.69 o 
   2   5   3    10591.07    11316.99    133.67 o 
   3   5   3    15729.79    16488.02    173.12 o 
   4   5   3     9484.03     9403.79    126.28 o 
   5   5   3    29854.88    29498.76    374.52 o 
   6   5   3     2035.26     1925.76     36.90 o 
   7   5   3       53.61       84.48     11.72 o 
   8   5   3     5342.12     5301.45    105.48 o 
   9   5   3     3194.19     2913.75     77.35 o 
  10   5   3       55.88       64.36     17.01 o 
  11   5   3     3290.29     3180.51     94.91 o 
  12   5   3     3369.71     3266.90    134.17 o 
  13   5   3      478.75      487.84     44.63 o 
  14   5   3     6370.81     6435.93    225.59 o 
  15   5   3     1959.55     1973.24    109.15 o 
 -12   6   3        1.78       18.01     52.43 o 
 -11   6   3      137.79       80.45     30.51 o 
 -10   6   3      849.97      838.79     58.21 o 
  -9   6   3     7148.48     7249.80    191.11 o 
  -8   6   3     1149.05      960.03     70.37 o 
  -7   6   3     1706.78     1674.34     76.94 o 
  -6   6   3     1149.14     1104.94     36.05 o 
  -5   6   3    13770.97    13384.49    246.00 o 
  -4   6   3     1746.94     1682.95     42.95 o 
  -3   6   3    37592.35    39243.55    724.94 o 
  -2   6   3     1293.73     1289.93     28.80 o 
  -1   6   3     6873.87     6938.37     98.67 o 
   0   6   3     3481.96     3905.74     56.57 o 
   1   6   3    21442.56    20718.37    239.76 o 
   2   6   3     3100.57     2790.62     42.67 o 
   3   6   3    23863.01    25413.63    307.12 o 
   4   6   3      221.79      233.25     11.02 o 
   5   6   3     3544.07     3103.72     59.91 o 
   6   6   3     8461.29     8846.89    145.08 o 
   7   6   3     8877.76     8353.95    198.48 o 
   8   6   3     5826.46     5705.98     98.09 o 
   9   6   3     7202.00     7102.73    178.05 o 
  10   6   3     3027.29     2818.32     78.63 o 
  11   6   3      473.48      483.13     34.82 o 
  12   6   3     1319.02     1188.07     58.78 o 
  13   6   3     2700.51     2649.46     95.27 o 
  14   6   3      140.96      124.85     38.44 o 
  15   6   3      629.26      691.24     72.51 o 
 -11   7   3     7048.07     6716.67    272.85 o 
 -10   7   3     1267.97     1275.79     69.10 o 
  -9   7   3     1017.44     1059.88     61.66 o 
  -8   7   3     3078.92     2924.91     99.24 o 
  -7   7   3     4412.17     4477.05    128.90 o 
  -6   7   3      536.39      504.70     27.04 o 
  -5   7   3     4429.50     4175.56     87.99 o 
  -4   7   3     2716.22     2589.54     60.89 o 
  -3   7   3      302.66      337.11     20.37 o 
  -2   7   3    20498.31    19572.63    299.53 o 
  -1   7   3    15047.88    15451.97    207.61 o 
   0   7   3       60.72       29.69      7.39 o 
   1   7   3    21753.20    20991.90    258.14 o 
   2   7   3    26682.55    26693.87    323.25 o 
   3   7   3      139.84      114.00      9.75 o 
   4   7   3     8206.66     8561.05    118.61 o 
   5   7   3    10700.39    10910.46    174.94 o 
   6   7   3       91.55      124.71     13.60 o 
   7   7   3     3901.90     3672.38     79.69 o 
   8   7   3     1361.65     1319.00     49.65 o 
   9   7   3     4370.82     4176.47     91.91 o 
  10   7   3     2598.80     2270.34     68.98 o 
  11   7   3     4941.98     4759.33    136.02 o 
  12   7   3      446.58      373.99     39.27 o 
  13   7   3     2551.33     2471.32     91.90 o 
  14   7   3     1369.83     1338.52     85.62 o 
 -10   8   3      773.91      804.28     75.09 o 
  -9   8   3     3289.85     3123.63    133.67 o 
  -8   8   3     1092.14     1044.27     60.93 o 
  -7   8   3     6615.44     6588.20    177.10 o 
  -6   8   3     3945.27     3817.77     95.69 o 
  -5   8   3     2043.19     2111.67     55.90 o 
  -4   8   3     2755.02     2631.12     80.76 o 
  -3   8   3     1403.15     1456.85     42.84 o 
  -2   8   3     1287.57     1374.69     40.41 o 
  -1   8   3      475.39      582.40     35.63 o 
   0   8   3    12608.65    11813.10    189.28 o 
   1   8   3     3410.83     3835.54     66.77 o 
   2   8   3    12020.87    12284.10    167.00 o 
   3   8   3     6466.11     6010.68    102.06 o 
   4   8   3       54.69      113.90     11.03 o 
   5   8   3     8075.40     8503.28    127.65 o 
   6   8   3    17729.27    17215.03    269.37 o 
   7   8   3      258.87      281.85     21.66 o 
   8   8   3     6456.79     7045.96    209.87 o 
   9   8   3      234.50      299.64     24.59 o 
  10   8   3        5.39       -8.12     14.66 o 
  11   8   3      139.55      166.09     27.97 o 
  12   8   3     3486.98     3460.57    112.43 o 
  13   8   3      395.84      375.35     40.64 o 
  14   8   3      562.09      575.58     65.27 o 
 -10   9   3       49.89        8.91     47.38 o 
  -9   9   3     1567.91     1568.40    211.49 o 
  -8   9   3       60.02      102.40     34.34 o 
  -7   9   3      715.72      778.17     54.90 o 
  -6   9   3     1024.58      996.92     57.68 o 
  -5   9   3      552.78      590.14     35.72 o 
  -4   9   3       65.36       68.45     14.46 o 
  -3   9   3     1266.39     1175.04     39.31 o 
  -2   9   3     2458.44     2455.49     61.27 o 
  -1   9   3      177.89      244.86     21.23 o 
   0   9   3      552.86      608.72     33.48 o 
   1   9   3     8790.62     8760.11    203.35 o 
   2   9   3     1250.62     1253.96     30.88 o 
   3   9   3      637.28      506.01     24.63 o 
   4   9   3     5470.28     5497.55     96.44 o 
   5   9   3      148.23      125.83     11.62 o 
   6   9   3     4433.91     4450.06    105.77 o 
   7   9   3    11278.03    11489.61    241.98 o 
   8   9   3       58.87       42.71     18.05 o 
   9   9   3     5817.38     5807.66    121.28 o 
  10   9   3     5181.64     4818.57    162.77 o 
  11   9   3     2451.47     2336.87     86.29 o 
  12   9   3     5611.45     5403.33    155.99 o 
  13   9   3      234.48      237.32     35.33 o 
  14   9   3       40.39      -20.69     29.90 o 
  -9  10   3      356.15      271.16     49.90 o 
  -8  10   3      406.00      413.93     83.69 o 
  -7  10   3     3046.50     2989.86    131.17 o 
  -6  10   3      413.94      360.07     39.25 o 
  -5  10   3     4127.09     4127.11    168.66 o 
  -4  10   3     3225.37     3149.80     86.12 o 
  -3  10   3     1182.96     1252.62     47.52 o 
  -2  10   3      105.02      144.93     19.46 o 
  -1  10   3     7343.14     7184.23    140.35 o 
   0  10   3      153.61      172.11     16.55 o 
   1  10   3     3202.84     3296.08     63.54 o 
   2  10   3     6777.00     6604.55    102.02 o 
   3  10   3     3239.37     3222.77     65.65 o 
   4  10   3       50.89       76.36     12.52 o 
   5  10   3    20127.61    19845.14    303.66 o 
   6  10   3      776.00      760.18     36.84 o 
   9  10   3       16.48       56.12     21.21 o 
  10  10   3     1846.24     1801.75     88.42 o 
  11  10   3     3651.63     3382.75    110.81 o 
  12  10   3       96.99       96.20     27.68 o 
  13  10   3      943.46      917.15     77.58 o 
  14  10   3     3018.31     2756.99    132.13 o 
  -8  11   3      583.53      594.42     66.26 o 
  -7  11   3     4182.70     4129.18    166.15 o 
  -6  11   3     5365.92     5264.23    193.32 o 
  -5  11   3        9.40       37.38     27.01 o 
  -4  11   3     5956.25     5607.78    159.48 o 
  -3  11   3     6731.23     6465.86    197.75 o 
  -2  11   3     3929.86     3751.24     97.73 o 
  -1  11   3     1335.39     1299.50     49.64 o 
   0  11   3     2255.25     2084.69     65.27 o 
   1  11   3      459.25      399.93     23.11 o 
   2  11   3     2776.21     2688.04     53.28 o 
   3  11   3     1760.82     1690.41     45.23 o 
   4  11   3     2440.70     2550.71     57.63 o 
   5  11   3      679.23      739.43     29.10 o 
   6  11   3    14475.83    14334.85    288.86 o 
   7  11   3     3459.33     3105.69    281.86 o 
   8  11   3     5539.14     5196.50    179.11 o 
   9  11   3     1741.95     1830.57    139.97 o 
  10  11   3     4462.50     4335.43    156.24 o 
  11  11   3      794.79      707.87     53.14 o 
  12  11   3     9815.84     9049.24    257.79 o 
  13  11   3      497.03      448.83     57.69 o 
  -7  12   3     1081.35     1049.80     86.38 o 
  -6  12   3     1541.11     1463.60     92.17 o 
  -5  12   3     3816.96     3534.82    147.32 o 
  -4  12   3      231.08      249.37     43.07 o 
  -3  12   3     1575.14     1672.45     90.27 o 
  -2  12   3    10417.12    10485.21    223.57 o 
  -1  12   3      458.68      459.64     35.14 o 
   0  12   3     2586.51     2607.94     77.59 o 
   1  12   3     1080.32     1109.77     56.89 o 
   2  12   3      132.39      102.38     16.96 o 
   3  12   3     5835.56     5773.75    118.03 o 
   4  12   3    12817.61    12873.75    229.45 o 
   5  12   3        4.39       16.79     15.71 o 
   6  12   3     3402.68     3370.18     81.51 o 
   7  12   3     1080.75     1056.81     68.72 o 
   8  12   3     3789.02     3597.00    192.74 o 
   9  12   3      117.73      146.53     38.19 o 
  10  12   3    11269.26    11335.20    417.61 o 
  11  12   3       94.45      128.50     42.64 o 
  12  12   3     2282.04     1976.50     86.24 o 
  13  12   3      516.03      714.61     86.61 o 
  -6  13   3     1052.42      953.23     85.12 o 
  -5  13   3      391.89      416.20     56.60 o 
  -4  13   3     2814.61     2793.23    129.44 o 
  -3  13   3      764.02      730.67     69.34 o 
  -2  13   3     2799.49     2767.59    123.60 o 
  -1  13   3      438.15      500.20     41.92 o 
   0  13   3       48.15      107.37     29.91 o 
   1  13   3     2703.62     2603.08     70.19 o 
   2  13   3     9161.12     9008.41    172.50 o 
   3  13   3      322.72      359.64     33.59 o 
   4  13   3     2930.69     2728.85     85.87 o 
   5  13   3      583.81      635.55     54.29 o 
   6  13   3     2792.66     2850.96    120.75 o 
   7  13   3       22.65       25.51     26.93 o 
   8  13   3     5019.81     4922.39    179.51 o 
   9  13   3     1024.43     1026.95     74.14 o 
  10  13   3      642.01      690.86    107.08 o 
  11  13   3     1062.62     1081.55     69.06 o 
  12  13   3     2570.81     2420.40    121.27 o 
  -5  14   3      246.35      253.14     41.68 o 
  -4  14   3       95.32       65.57     35.66 o 
  -3  14   3     1723.98     1684.68     97.50 o 
  -2  14   3     1784.27     1749.48     78.77 o 
  -1  14   3      603.68      457.57     49.21 o 
   0  14   3     7974.68     7564.88    199.24 o 
   1  14   3      218.59      177.64     25.86 o 
   2  14   3     1049.58     1077.49     51.83 o 
   3  14   3     1632.01     1553.54     65.29 o 
   4  14   3     2036.47     1901.88     71.02 o 
   5  14   3     1933.34     1984.74     97.83 o 
   6  14   3     4077.52     4019.67    155.94 o 
   7  14   3       27.34       34.36     29.38 o 
   8  14   3      317.42      248.43     44.85 o 
   9  14   3     2819.70     2795.55    145.85 o 
  10  14   3     1502.84     1576.35     93.31 o 
  11  14   3       17.09       21.28     38.34 o 
  -3  15   3      178.39      188.43     36.21 o 
  -2  15   3     6469.08     6056.88    175.94 o 
  -1  15   3        2.27        3.34     22.38 o 
   0  15   3     1632.85     1773.59     78.70 o 
   1  15   3     2010.34     2004.41     84.46 o 
   2  15   3     3408.92     3266.04    105.69 o 
   3  15   3      396.97      457.90     60.48 o 
   4  15   3     7747.21     7664.88    252.84 o 
   5  15   3       58.16       60.47     32.28 o 
   6  15   3      418.75      398.62     52.22 o 
   7  15   3      910.57     1048.74     82.27 o 
   8  15   3     1319.34     1306.15     85.51 o 
   9  15   3      277.43      250.53     47.43 o 
  10  15   3     3117.04     3292.85    145.37 o 
  -1  16   3      568.79      667.22     58.58 o 
   0  16   3     1573.19     1544.41     94.75 o 
   1  16   3       37.41       48.77     27.36 o 
   2  16   3     5721.68     5929.36    201.41 o 
   3  16   3      978.93      973.07    115.92 o 
   4  16   3      683.78      610.10     93.63 o 
   5  16   3      916.14     1051.31    130.18 o 
   6  16   3     1651.37     1813.02    101.10 o 
   7  16   3      809.90      877.74     78.15 o 
   8  16   3     3997.03     4075.70    166.52 o 
   9  16   3      227.04      154.81     62.35 o 
   2  17   3       22.04       33.55     53.06 o 
   3  17   3      128.44      212.84     69.58 o 
   4  17   3     3510.31     3524.55    218.84 o 
   5  17   3      184.26      266.86     72.73 o 
   6  17   3     3676.41     3658.24    226.44 o 
  -7 -16   4      691.94      708.11    105.47 o 
  -6 -16   4      246.20      184.56     65.20 o 
  -5 -16   4     2821.39     2639.19    183.61 o 
  -4 -16   4      476.21      489.79     88.44 o 
  -3 -16   4     2831.98     2385.20    168.55 o 
  -2 -16   4        2.09       33.48     46.71 o 
  -1 -16   4       49.17       86.10     49.99 o 
  -9 -15   4       74.07       52.48     49.26 o 
  -8 -15   4       15.99      -12.64     42.76 o 
  -7 -15   4     3099.57     2736.04    183.53 o 
  -6 -15   4      181.17      172.72     60.67 o 
  -5 -15   4     2468.06     2417.80    168.77 o 
  -4 -15   4     1172.36     1109.31    121.84 o 
  -3 -15   4       22.88       29.68     41.30 o 
  -2 -15   4      289.66      219.42     61.40 o 
  -1 -15   4     1198.60     1221.61     85.31 o 
   0 -15   4       45.40      118.78     37.55 o 
   1 -15   4     2811.56     2848.64    134.47 o 
   2 -15   4     1840.34     1900.79    106.90 o 
 -10 -14   4       35.10       16.30     41.44 o 
  -9 -14   4     6571.69     6206.65    314.29 o 
  -8 -14   4       85.71       88.95     50.51 o 
  -7 -14   4     2740.78     2586.13    171.98 o 
  -6 -14   4       51.45       93.05     48.61 o 
  -5 -14   4       56.13       45.39     43.12 o 
  -4 -14   4       60.08      130.91     51.24 o 
  -3 -14   4     2487.93     2185.80    153.42 o 
  -2 -14   4       96.72      109.27     48.61 o 
  -1 -14   4     1824.60     2001.88    134.53 o 
   0 -14   4      378.83      329.06     48.84 o 
   1 -14   4       91.35       55.87     31.50 o 
   2 -14   4     2659.26     2677.03    127.02 o 
   3 -14   4     3940.74     3863.75    161.73 o 
   4 -14   4      360.16      344.87     53.18 o 
 -11 -13   4     3431.45     3544.14    210.80 o 
 -10 -13   4      378.42      449.88     79.89 o 
  -9 -13   4     4378.70     3874.59    218.91 o 
  -8 -13   4        4.00        0.29     35.81 o 
  -7 -13   4       60.75       45.83     44.15 o 
  -6 -13   4      274.61      255.16     60.08 o 
  -5 -13   4    10905.66    10691.99    466.69 o 
  -4 -13   4      248.27      210.14     56.06 o 
  -3 -13   4     8574.19     8727.00    270.98 o 
  -2 -13   4      723.02      972.39     76.12 o 
  -1 -13   4      567.12      554.13     45.09 o 
   0 -13   4       17.51       18.14     20.50 o 
   1 -13   4     4340.46     4406.92    135.24 o 
   2 -13   4      520.82      527.74     46.21 o 
   3 -13   4     3170.39     2910.01    105.89 o 
   4 -13   4      473.74      543.95     50.28 o 
   5 -13   4     1510.84     1480.05    143.52 o 
 -12 -12   4      182.81      164.68     58.11 o 
 -11 -12   4      962.22      849.40    103.64 o 
 -10 -12   4     1252.06     1326.10    114.32 o 
  -9 -12   4       79.62      117.11     49.30 o 
  -8 -12   4     1357.18     1235.32     76.97 o 
  -7 -12   4     7477.04     6811.54    224.95 o 
  -6 -12   4     1159.29     1276.46     76.98 o 
  -5 -12   4     5440.19     5551.81    160.86 o 
  -4 -12   4      133.32      245.34     30.57 o 
  -3 -12   4       51.91       75.59     23.33 o 
  -2 -12   4     5122.50     4984.68    141.64 o 
  -1 -12   4    14122.27    13415.50    275.59 o 
   0 -12   4     1957.76     2031.82     78.31 o 
   1 -12   4     6198.37     5930.10    164.20 o 
   2 -12   4     2308.50     2393.35    115.12 o 
   3 -12   4      607.68      593.52     48.85 o 
   4 -12   4      444.77      457.85     44.47 o 
   5 -12   4     1982.50     1942.52     84.71 o 
   6 -12   4      617.50      619.67     68.46 o 
 -13 -11   4     2293.88     2265.47    115.17 o 
 -12 -11   4     1922.94     1983.33    147.83 o 
 -11 -11   4     1454.17     1267.26    112.49 o 
 -10 -11   4     3668.25     3465.42    195.89 o 
  -9 -11   4     4886.70     4780.41    242.08 o 
  -8 -11   4      737.42      811.79     64.99 o 
  -7 -11   4     3932.74     3807.21    143.11 o 
  -6 -11   4     7705.08     7164.91    181.58 o 
  -5 -11   4     8629.16     8481.20    182.45 o 
  -4 -11   4      377.49      302.23     27.87 o 
  -3 -11   4     8335.90     8077.12    250.24 o 
  -2 -11   4      317.38      275.18     26.50 o 
  -1 -11   4     1465.66     1551.58     55.51 o 
   0 -11   4     4644.41     4570.88    114.14 o 
   1 -11   4        5.40       23.48     15.54 o 
   2 -11   4     2250.66     2381.32     85.94 o 
   3 -11   4     3050.19     2962.16    159.70 o 
   4 -11   4      212.03      215.13     31.58 o 
   5 -11   4      648.95      626.64     50.70 o 
   6 -11   4     3787.14     3564.56    121.04 o 
   7 -11   4       33.16       22.63     24.43 o 
 -13 -10   4      145.78      221.53     44.10 o 
 -12 -10   4        3.44       14.43     25.64 o 
 -11 -10   4     6442.33     6383.60    305.08 o 
 -10 -10   4      868.15      823.60     91.15 o 
  -9 -10   4      324.79      349.96     62.13 o 
  -8 -10   4      482.42      458.50     64.76 o 
  -7 -10   4     1007.46     1114.59     42.95 o 
  -6 -10   4     4192.09     4302.76     97.58 o 
  -5 -10   4    10386.56    10400.75    216.55 o 
  -4 -10   4        9.62       12.02     12.64 o 
  -3 -10   4      652.48      664.22     36.78 o 
  -2 -10   4     6097.80     6121.23    123.48 o 
  -1 -10   4    10343.44    10017.27    169.86 o 
   0 -10   4      850.54      889.37     37.75 o 
   1 -10   4     5369.00     4973.46    119.47 o 
   2 -10   4      420.64      441.45     33.21 o 
   3 -10   4     2921.07     2663.62     91.29 o 
   4 -10   4     2231.24     1993.91     78.75 o 
   5 -10   4      218.33      172.20     29.25 o 
   6 -10   4     1171.70     1112.15     61.50 o 
   7 -10   4      368.84      379.45     43.44 o 
   8 -10   4     1021.94     1015.10     68.25 o 
 -14  -9   4      163.41      115.94     38.53 o 
 -13  -9   4     3560.29     3199.56    136.04 o 
 -12  -9   4     1638.74     1584.42    200.60 o 
 -11  -9   4     4051.23     3797.09    144.91 o 
 -10  -9   4     2485.70     2328.04    143.11 o 
  -9  -9   4     2521.11     2276.95    137.63 o 
  -8  -9   4      161.57      125.42     24.00 o 
  -7  -9   4     3783.07     3690.28    119.24 o 
  -6  -9   4     1818.12     1864.11     43.28 o 
  -5  -9   4     1007.63     1126.33     32.27 o 
  -4  -9   4     1609.81     1583.30     45.58 o 
  -3  -9   4     1180.32     1369.79     46.34 o 
  -2  -9   4     1623.13     1547.57     41.41 o 
  -1  -9   4    28760.48    28651.56    436.11 o 
   0  -9   4      216.86      222.94     18.08 o 
   1  -9   4     5808.21     5690.65    106.00 o 
   2  -9   4    10840.53    10868.03    182.94 o 
   3  -9   4     4127.09     4033.49    146.61 o 
   4  -9   4     1162.99     1092.09     54.78 o 
   5  -9   4    13617.77    12921.14    309.36 o 
   6  -9   4      605.53      696.29     61.83 o 
   7  -9   4      778.08      706.86     69.41 o 
   8  -9   4     4250.65     4169.31    134.02 o 
   9  -9   4      204.81      266.43     38.85 o 
 -14  -8   4      656.48      721.77     55.98 o 
 -13  -8   4      515.27      484.10     44.72 o 
 -12  -8   4      222.21      160.75     35.29 o 
 -11  -8   4       26.09      113.62     30.49 o 
 -10  -8   4     1458.87     1311.92    100.43 o 
  -9  -8   4     4523.13     4294.41    149.13 o 
  -8  -8   4     3601.29     3594.23     85.81 o 
  -7  -8   4     3327.16     3423.44     96.50 o 
  -6  -8   4    14474.14    14847.40    249.46 o 
  -5  -8   4     2498.91     2521.34     48.02 o 
  -4  -8   4     3418.05     3456.83     67.82 o 
  -3  -8   4      391.47      363.26     25.03 o 
  -2  -8   4    10219.45    10284.51    167.68 o 
  -1  -8   4     3142.56     3066.53     58.41 o 
   0  -8   4     4801.26     4780.79     88.91 o 
   1  -8   4     6638.87     6466.69    114.61 o 
   2  -8   4      322.36      364.44     22.03 o 
   3  -8   4    10326.02    10103.38    170.48 o 
   4  -8   4     8369.78     8103.75    156.98 o 
   5  -8   4    11867.43    11294.75    251.95 o 
   6  -8   4    13003.44    12578.40    301.74 o 
   7  -8   4     2475.62     2513.08     91.78 o 
   8  -8   4       18.84       25.39     22.08 o 
   9  -8   4     1261.81     1304.15     69.37 o 
  10  -8   4     1844.09     1818.51    142.24 o 
 -14  -7   4      936.56      946.44     62.39 o 
 -13  -7   4     3082.19     2966.75    102.74 o 
 -12  -7   4      309.35      268.10     32.81 o 
 -11  -7   4     9765.19     9724.55    237.57 o 
 -10  -7   4      912.43      915.12     47.10 o 
  -9  -7   4      753.15      663.27    125.61 o 
  -8  -7   4    10642.69    10569.52    246.46 o 
  -7  -7   4      704.11      802.94     26.38 o 
  -6  -7   4     7657.87     8260.08    204.91 o 
  -5  -7   4     9287.06     9728.57    154.84 o 
  -4  -7   4     2800.99     2932.85     53.49 o 
  -3  -7   4      259.59      253.11     15.68 o 
  -2  -7   4    21193.27    21057.60    297.65 o 
  -1  -7   4     8292.52     7842.98    152.40 o 
   0  -7   4     1383.45     1301.57     31.76 o 
   1  -7   4     5256.22     5448.49     90.20 o 
   2  -7   4     9757.29     9528.05    157.77 o 
   3  -7   4     1538.26     1647.26     42.99 o 
   4  -7   4     8502.07     8779.08    192.42 o 
   5  -7   4       88.37       96.71     17.05 o 
   6  -7   4      268.05      235.45     29.34 o 
   7  -7   4     4469.40     4406.18    130.21 o 
   8  -7   4     5374.13     5289.00    152.62 o 
   9  -7   4      286.69      309.13     37.61 o 
  10  -7   4     2625.50     2716.34    101.68 o 
  11  -7   4      433.15      448.03     61.11 o 
 -14  -6   4     1955.57     1976.12     82.76 o 
 -13  -6   4     4145.31     3935.42    122.45 o 
 -12  -6   4      879.30      843.84     52.55 o 
 -11  -6   4     2507.65     2523.12     68.11 o 
 -10  -6   4     7685.34     7278.57    135.24 o 
  -9  -6   4     6965.04     7176.82    145.79 o 
  -8  -6   4       19.07       16.38     12.38 o 
  -7  -6   4     7063.24     6735.22    175.57 o 
  -6  -6   4    28071.39    28737.72    393.73 o 
  -5  -6   4     2886.12     3250.93     53.49 o 
  -4  -6   4     9002.44     8721.40    244.49 o 
  -3  -6   4     2796.79     3474.63     57.63 o 
  -2  -6   4      228.51      231.00     12.75 o 
  -1  -6   4      650.45      624.71     18.50 o 
   0  -6   4    12127.31    12941.99    175.31 o 
   1  -6   4     2408.70     2410.74     46.42 o 
   2  -6   4     6841.78     6050.19     97.10 o 
   3  -6   4     8983.31     8601.59    143.20 o 
   4  -6   4     1562.00     1389.70     40.12 o 
   5  -6   4      599.46      524.84     26.56 o 
   6  -6   4     4115.60     3838.77    127.76 o 
   7  -6   4      540.98      574.06     42.45 o 
   8  -6   4    12429.80    12355.84    297.29 o 
   9  -6   4        8.88      -21.92     17.90 o 
  10  -6   4      158.10      129.66     28.45 o 
  11  -6   4       32.29       27.51     32.12 o 
 -14  -5   4     1714.07     1537.60     71.93 o 
 -13  -5   4       39.61       36.97     24.07 o 
 -12  -5   4     3885.70     3841.30     94.94 o 
 -11  -5   4      866.20      756.28     37.57 o 
 -10  -5   4      107.21       73.90     14.48 o 
  -9  -5   4    10268.77    10070.48    190.69 o 
  -8  -5   4     7599.88     7595.01    135.98 o 
  -7  -5   4     5091.42     5022.06     86.35 o 
  -6  -5   4    21509.50    22006.06    358.09 o 
  -5  -5   4      504.59      475.49     21.69 o 
  -4  -5   4      435.84      401.61     28.58 o 
  -3  -5   4    17895.20    17884.73    246.81 o 
  -2  -5   4     7584.77     7774.68    152.51 o 
  -1  -5   4      627.07      680.25     16.28 o 
   0  -5   4    46851.59    48241.12    614.01 o 
   1  -5   4     1534.83     1488.89     29.76 o 
   2  -5   4      417.77      383.17     16.92 o 
   3  -5   4     2107.64     2137.52     46.29 o 
   4  -5   4      842.54      845.57     27.82 o 
   5  -5   4       40.72       31.21      9.69 o 
   6  -5   4     8846.64     8730.30    163.41 o 
   8  -5   4     1654.27     1599.97     65.71 o 
   9  -5   4     3097.58     2957.95     99.37 o 
  10  -5   4     5219.72     5177.26    151.03 o 
  11  -5   4       64.09       96.46     26.66 o 
  12  -5   4     6006.22     6025.35    220.13 o 
 -14  -4   4     6473.76     6627.72    182.99 o 
 -13  -4   4     1258.07     1382.66     64.07 o 
 -12  -4   4      280.79      274.89     24.63 o 
 -11  -4   4     2053.20     1928.00     56.46 o 
 -10  -4   4     7265.71     7250.96    124.11 o 
  -9  -4   4      240.70      187.44     15.87 o 
  -8  -4   4     2850.16     2814.46     48.49 o 
  -7  -4   4     2533.35     2780.83     49.43 o 
  -6  -4   4        3.30       24.36      6.40 o 
  -5  -4   4     1842.93     1665.63     47.08 o 
  -4  -4   4     1969.24     1794.25     38.38 o 
  -3  -4   4     3688.23     3785.33     71.78 o 
  -2  -4   4    31734.20    32241.17    473.70 o 
  -1  -4   4     7307.59     7364.34    141.68 o 
   0  -4   4    15579.74    16620.84    204.36 o 
   1  -4   4     3602.50     4303.47     60.02 o 
   2  -4   4     6631.25     6541.69     93.00 o 
   3  -4   4      934.15     1023.06     24.01 o 
   4  -4   4    22032.41    22658.22    317.61 o 
   5  -4   4       18.90      115.18     12.55 o 
   6  -4   4        4.66       26.23      9.93 o 
   7  -4   4     1790.26     1789.08     57.78 o 
   8  -4   4    10183.91     9794.01    237.70 o 
   9  -4   4     2648.11     2564.72     88.24 o 
  10  -4   4     7629.01     7516.87    207.29 o 
  11  -4   4     1267.66     1448.15     68.69 o 
  12  -4   4     1092.68     1232.92     99.73 o 
 -14  -3   4      287.80      236.90     30.72 o 
 -13  -3   4     1700.51     1706.65     77.05 o 
 -12  -3   4      523.60      526.94     36.97 o 
 -11  -3   4      245.68      216.77     20.65 o 
 -10  -3   4    10029.69     9508.49    170.84 o 
  -9  -3   4    16153.49    15579.78    261.87 o 
  -8  -3   4     3116.04     3292.41     64.49 o 
  -7  -3   4     6147.79     6216.75     94.97 o 
  -6  -3   4     4770.12     4818.49     80.25 o 
  -5  -3   4     7050.55     7772.54    110.93 o 
  -4  -3   4     4380.68     3498.92     57.74 o 
  -3  -3   4    13094.20    14351.26    212.29 o 
  -2  -3   4     1769.98     1814.01     35.85 o 
  -1  -3   4     2115.44     2371.52     48.62 o 
   0  -3   4    12297.10    12547.26    163.30 o 
   1  -3   4     2381.81     2642.40     38.71 o 
   2  -3   4    23910.96    23170.20    267.65 o 
   3  -3   4        1.17       12.81      5.81 o 
   4  -3   4     1000.08     1020.58     24.03 o 
   5  -3   4      309.10      329.43     16.83 o 
   6  -3   4     9366.32     9462.60    155.81 o 
   7  -3   4     4139.45     4256.75     90.26 o 
   8  -3   4     4871.42     4949.18    116.32 o 
   9  -3   4     1241.22     1203.81     55.49 o 
  10  -3   4      255.73      253.64     32.24 o 
  11  -3   4        1.82        4.92     19.65 o 
  12  -3   4     7642.95     7530.91    177.26 o 
  13  -3   4       78.24       30.58     28.07 o 
 -14  -2   4     5957.62     5923.30    127.73 o 
 -13  -2   4      239.05      223.92     26.46 o 
 -12  -2   4     1492.42     1421.78     57.93 o 
 -11  -2   4     1078.58     1112.05     43.54 o 
 -10  -2   4       64.08       33.36     13.23 o 
  -9  -2   4      341.20      359.21     22.30 o 
  -8  -2   4     3507.70     3313.95     63.97 o 
  -7  -2   4       52.43       20.78      7.45 o 
  -6  -2   4    20894.88    20694.32    306.35 o 
  -5  -2   4     8587.82     8168.92    115.58 o 
  -4  -2   4     4591.66     4847.90     70.40 o 
  -3  -2   4     8401.14     7904.19    117.08 o 
  -2  -2   4    28036.39    27575.15    542.47 o 
  -1  -2   4      159.85      127.45     10.16 o 
   0  -2   4    37339.69    34682.96    708.69 o 
   1  -2   4     2117.37     2339.46     38.02 o 
   2  -2   4     8715.34     8481.32    101.98 o 
   3  -2   4     2163.60     2164.38     34.19 o 
   4  -2   4    63897.43    65597.82    831.29 o 
   5  -2   4       10.88       -5.66      6.65 o 
   6  -2   4    10053.40    10088.11    163.28 o 
   7  -2   4      192.71      201.81     16.60 o 
   8  -2   4     3008.40     2887.48     68.94 o 
   9  -2   4     1065.62     1068.03     50.14 o 
  10  -2   4     7826.23     7543.26    194.52 o 
  11  -2   4      941.10     1007.85     48.52 o 
  12  -2   4     1410.24     1316.91     56.73 o 
  13  -2   4      324.45      356.00     43.22 o 
 -14  -1   4     4582.56     4791.59    122.40 o 
 -13  -1   4        4.36      -10.07     16.74 o 
 -12  -1   4     1390.14     1242.31     49.46 o 
 -11  -1   4       54.56       55.34     16.72 o 
 -10  -1   4    10834.56    11004.52    195.36 o 
  -9  -1   4        3.21       -4.16      9.69 o 
  -8  -1   4    19282.39    19250.17    291.10 o 
  -7  -1   4      576.50      611.00     20.58 o 
  -6  -1   4      139.79      132.45     11.47 o 
  -5  -1   4      658.87      710.82     22.47 o 
  -4  -1   4     5370.03     5359.92     76.80 o 
  -3  -1   4       69.18       33.85      5.04 o 
  -2  -1   4    16667.23    16438.95    326.69 o 
  -1  -1   4     5828.03     5302.20    136.86 o 
   2  -1   4    13993.13    14615.01    178.57 o 
   3  -1   4       42.14       17.90      5.47 o 
   4  -1   4    14133.41    14469.99    191.15 o 
   5  -1   4     9693.69     9918.97    145.53 o 
   6  -1   4     2909.67     3353.76     75.61 o 
   7  -1   4      637.19      631.56     28.68 o 
   8  -1   4    14744.44    14649.20    270.04 o 
   9  -1   4      189.88      171.51     21.01 o 
  10  -1   4     1313.07     1356.47     51.69 o 
  11  -1   4      237.74      224.68     27.02 o 
  12  -1   4       35.05       20.24     30.96 o 
  13  -1   4        2.26       37.83     25.76 o 
 -14   0   4      541.82      624.03     43.87 o 
 -13   0   4      719.68      680.57     43.42 o 
 -12   0   4     6876.64     6916.31    154.48 o 
 -11   0   4     1566.61     1557.18     79.88 o 
 -10   0   4     8841.85     8612.48    159.04 o 
  -9   0   4      277.17      268.24     20.34 o 
  -8   0   4       13.78       45.08     10.32 o 
  -7   0   4      341.12      361.56     17.09 o 
  -6   0   4    18499.44    18423.15    254.17 o 
  -5   0   4      682.87      662.23     16.72 o 
  -4   0   4    49463.18    51239.48   1005.15 o 
  -3   0   4     6176.20     6839.69    101.71 o 
  -2   0   4     8498.89     8503.16    173.89 o 
  -1   0   4     1229.28     1992.83     69.58 o 
   0   0   4     1747.53     2361.99     53.28 o 
   2   0   4     6278.21     6369.67     80.23 o 
   3   0   4      340.73      430.01     12.65 o 
   4   0   4    51301.30    55057.52    658.94 o 
   5   0   4       49.30       52.94      7.53 o 
   6   0   4     9324.05     9342.27    130.37 o 
   7   0   4     1900.90     2044.81     42.69 o 
   8   0   4     7252.74     7289.40    117.28 o 
   9   0   4     1079.10     1110.40     42.88 o 
  10   0   4     1196.07     1190.15     48.86 o 
  11   0   4     3320.23     3213.60     89.37 o 
  12   0   4     7030.72     6798.24    183.96 o 
  13   0   4     1317.32     1177.46     62.81 o 
  14   0   4     2530.17     2595.03    126.33 o 
 -14   1   4     3858.44     3948.32    110.32 o 
 -13   1   4      511.52      496.90     38.42 o 
 -12   1   4     2204.30     2050.37     67.19 o 
 -11   1   4      742.62      680.40     39.70 o 
 -10   1   4     2317.70     2302.41     59.87 o 
  -9   1   4     2908.70     2740.42     73.98 o 
  -8   1   4    17097.08    16585.44    254.13 o 
  -7   1   4     5507.96     5720.30    111.11 o 
  -6   1   4     6600.02     6474.09     97.29 o 
  -5   1   4      108.08      171.65      9.87 o 
  -4   1   4       11.34       19.53      7.07 o 
  -3   1   4      472.56      448.55     12.64 o 
  -2   1   4     8388.26     8529.34    124.09 o 
   0   1   4     6103.07     6362.46    101.46 o 
   1   1   4      556.82      727.60     14.55 o 
   2   1   4      470.87      566.63     12.46 o 
   3   1   4      607.79      486.30     12.73 o 
   4   1   4    15061.96    14633.15    192.52 o 
   5   1   4     4418.10     4459.30     71.31 o 
   6   1   4     4207.16     4201.69     71.46 o 
   7   1   4     1844.28     1712.15     40.66 o 
   8   1   4     1863.41     2031.36     44.45 o 
   9   1   4       15.45       23.58     11.08 o 
  10   1   4    13209.14    13045.13    263.61 o 
  11   1   4       47.87       51.63     21.31 o 
  12   1   4     1723.84     1765.51     74.29 o 
  13   1   4     2472.80     2444.44     91.89 o 
  14   1   4      515.30      443.36     59.02 o 
 -13   2   4     1290.39     1192.38     56.62 o 
 -12   2   4      442.49      395.99     33.91 o 
 -11   2   4     1936.74     1969.53     87.07 o 
 -10   2   4    16598.36    15922.09    308.04 o 
  -9   2   4       18.33       15.92     11.29 o 
  -8   2   4     4118.85     4037.90     76.67 o 
  -7   2   4     2512.75     2362.59     52.94 o 
  -6   2   4     5621.18     5625.62    100.98 o 
  -5   2   4     6020.76     5942.56     89.16 o 
  -4   2   4    43548.23    45187.10    605.47 o 
  -3   2   4      968.91      985.12     18.92 o 
  -2   2   4    30624.39    30738.29    529.86 o 
  -1   2   4     3504.16     3292.01     47.47 o 
   0   2   4    14723.35    13690.57    489.86 o 
   1   2   4       16.68       15.74      4.20 o 
   2   2   4    22066.27    21782.34    259.07 o 
   3   2   4     8945.91     9238.61    115.63 o 
   4   2   4     6321.79     6192.30     81.47 o 
   5   2   4     4866.69     5392.15     78.44 o 
   6   2   4    13259.47    13262.11    190.71 o 
   7   2   4       12.12        0.05      7.46 o 
   8   2   4    19132.27    18867.98    270.24 o 
   9   2   4     4208.82     4261.69     90.58 o 
  10   2   4      376.03      382.27     29.83 o 
  11   2   4     6128.55     5980.56    160.95 o 
  12   2   4     7087.07     6984.31    186.50 o 
  13   2   4      313.58      297.18     37.51 o 
  14   2   4     1805.84     1653.14     97.38 o 
 -13   3   4        0.37        2.36     20.60 o 
 -12   3   4     3424.27     3302.53     94.49 o 
 -11   3   4       78.88       64.68     19.47 o 
 -10   3   4     2401.71     2296.38     92.29 o 
  -9   3   4      512.32      550.92     40.14 o 
  -8   3   4     2103.53     2062.48     63.29 o 
  -7   3   4     3742.49     3481.42     74.34 o 
  -6   3   4     9065.37     9381.80    138.66 o 
  -5   3   4      752.28      720.70     20.24 o 
  -4   3   4    15661.27    15746.95    218.50 o 
  -3   3   4    14492.73    14081.14    194.77 o 
  -2   3   4     5607.34     5793.39     83.27 o 
  -1   3   4       89.89       45.73      6.07 o 
   0   3   4    60594.46    62241.47   1474.95 o 
   1   3   4     1529.98     1493.09     20.31 o 
   2   3   4     5330.24     5318.60     58.37 o 
   3   3   4     6793.56     7387.91     88.82 o 
   4   3   4      912.56      712.27     15.71 o 
   5   3   4     1371.12     1237.50     25.62 o 
   6   3   4    24147.58    23963.38    379.93 o 
   7   3   4      110.49      150.75     14.13 o 
   8   3   4       82.84       80.87     12.13 o 
   9   3   4       15.82       33.57     12.44 o 
  10   3   4      308.22      264.30     25.29 o 
  11   3   4        7.49      -21.44     14.29 o 
  12   3   4     6990.02     6735.44    180.56 o 
  13   3   4     1399.78     1360.95     77.90 o 
  14   3   4       19.00        1.97     55.66 o 
 -12   4   4     1329.89     1327.99     58.48 o 
 -11   4   4        0.32       67.44     23.19 o 
 -10   4   4     4714.35     4488.43    199.47 o 
  -9   4   4     3431.10     3200.21     86.71 o 
  -8   4   4     3623.84     3689.53     89.84 o 
  -7   4   4     1807.28     1864.99     49.86 o 
  -6   4   4     2536.09     2542.61     53.46 o 
  -5   4   4     6107.43     6260.99    134.95 o 
  -4   4   4    40839.72    40679.04    549.81 o 
  -3   4   4     1033.59     1274.50     26.74 o 
  -2   4   4    24167.28    24581.06    333.95 o 
  -1   4   4      108.53      233.55      9.99 o 
   0   4   4      126.17      283.62     15.35 o 
   1   4   4    14238.33    14431.14    198.08 o 
   2   4   4    16952.14    17934.85    193.72 o 
   3   4   4     3286.69     2680.13     34.83 o 
   4   4   4    20170.06    21070.57    254.60 o 
   5   4   4      322.38      288.87     12.25 o 
   6   4   4     2539.51     2455.14     49.96 o 
   7   4   4       18.12       69.11     10.55 o 
   8   4   4     2913.19     2818.74     59.47 o 
   9   4   4     6287.76     6385.82    114.59 o 
  10   4   4     1440.16     1484.69     52.25 o 
  11   4   4     2881.94     2858.75     93.57 o 
  12   4   4     2509.90     2320.85     85.20 o 
  13   4   4     1917.74     1999.05     80.60 o 
  14   4   4       70.07       63.42     34.05 o 
 -12   5   4      976.96      940.93     54.38 o 
 -11   5   4      205.97      256.14     31.65 o 
 -10   5   4     4202.36     4086.57    109.04 o 
  -9   5   4      388.20      415.59     45.90 o 
  -8   5   4     1173.14     1031.90     39.66 o 
  -7   5   4     1029.65     1029.23     37.75 o 
  -6   5   4     5808.75     5426.44    109.78 o 
  -5   5   4       38.95       41.26      9.97 o 
  -4   5   4     9916.03    10137.71    159.17 o 
  -3   5   4      547.37      682.73     17.91 o 
  -2   5   4      478.42      508.43     25.45 o 
  -1   5   4     2275.39     2229.64     33.67 o 
   0   5   4    23306.04    23043.61    263.26 o 
   1   5   4      455.82      419.05     11.05 o 
   2   5   4    14070.26    13858.01    153.20 o 
   3   5   4     6150.77     7254.74     80.53 o 
   4   5   4        3.56       14.52      6.01 o 
   5   5   4      390.26      349.97     17.91 o 
   6   5   4     1711.84     1695.68     32.19 o 
   7   5   4     4358.68     4565.04     74.80 o 
   8   5   4    19015.98    18646.65    289.83 o 
   9   5   4     8989.35     9125.71    169.91 o 
  10   5   4      209.52      244.23     24.95 o 
  11   5   4     3586.67     3524.32    108.59 o 
  12   5   4      880.52      863.43     55.10 o 
  13   5   4      287.13      310.06     37.17 o 
  14   5   4     1175.80     1279.58     83.65 o 
 -11   6   4      391.76      327.74     41.42 o 
 -10   6   4     2697.80     2649.47     83.81 o 
  -9   6   4      497.56      460.62     39.45 o 
  -8   6   4     4203.44     3895.52    100.97 o 
  -7   6   4     5800.88     5850.99    119.12 o 
  -6   6   4     8160.49     8103.00    189.50 o 
  -5   6   4      895.36      891.32     28.54 o 
  -4   6   4      444.76      387.85     16.78 o 
  -3   6   4      212.71      259.43     15.13 o 
  -2   6   4    14167.12    13761.23    197.60 o 
  -1   6   4     1410.28     1670.73     30.86 o 
   0   6   4    12244.25    12423.71    147.80 o 
   1   6   4    22969.05    24326.76    266.95 o 
   2   6   4     5339.26     5244.63     75.77 o 
   3   6   4    18274.57    19277.08    235.71 o 
   4   6   4    30322.60    30337.23    360.11 o 
   5   6   4     2730.13     2696.35     50.82 o 
   6   6   4    20620.95    21091.36    291.96 o 
   7   6   4     1191.62     1142.66     30.73 o 
   8   6   4      983.68      966.45     27.76 o 
   9   6   4     8699.57     8572.18    141.80 o 
  10   6   4     9983.13     9397.88    224.56 o 
  11   6   4     1542.75     1460.98     63.24 o 
  12   6   4    11484.39    11191.98    274.42 o 
  13   6   4     1570.15     1545.02     70.54 o 
  14   6   4       73.74       51.50     62.31 o 
 -11   7   4      883.99      799.31     67.39 o 
 -10   7   4     1622.97     1648.92     78.74 o 
  -9   7   4      385.45      421.14     37.01 o 
  -8   7   4    10875.41    10512.27    235.87 o 
  -7   7   4      572.68      561.67     47.67 o 
  -6   7   4      413.28      421.17     22.88 o 
  -5   7   4     4081.28     3949.28     82.82 o 
  -4   7   4     2545.66     2498.05     78.67 o 
  -3   7   4       82.60       57.89      9.78 o 
  -2   7   4     7235.37     6680.27    120.68 o 
  -1   7   4      208.63      177.64     11.72 o 
   0   7   4     2103.28     2149.29     41.00 o 
   1   7   4    10973.79    10772.71    131.57 o 
   2   7   4     1850.17     1990.88     33.15 o 
   3   7   4     1161.32     1223.38     34.11 o 
   4   7   4    17620.26    17839.16    233.32 o 
   5   7   4     3398.64     3634.74     69.58 o 
   6   7   4      112.83      120.21     15.03 o 
   7   7   4    12993.45    12510.35    201.63 o 
   8   7   4     7900.98     7927.25    137.15 o 
   9   7   4       17.20       19.25     12.75 o 
  10   7   4     9855.11     9147.18    195.45 o 
  11   7   4     4293.43     4255.07    126.28 o 
  12   7   4        8.40      -26.94     17.96 o 
  13   7   4       47.91       32.69     22.81 o 
  14   7   4     1025.78      996.87     80.51 o 
 -10   8   4     3218.44     3287.11    149.05 o 
  -9   8   4       21.91      225.30    157.30 o 
  -8   8   4      153.19      135.74     24.75 o 
  -7   8   4     2592.74     2483.20     77.77 o 
  -6   8   4     5967.93     5436.91    149.31 o 
  -5   8   4     5614.29     5219.82    174.01 o 
  -4   8   4      900.59     1001.91     34.17 o 
  -3   8   4      623.60      577.45     32.97 o 
  -2   8   4     2796.59     2837.90     58.64 o 
  -1   8   4     4841.86     4814.22     87.28 o 
   0   8   4    11844.97    11719.97    171.66 o 
   1   8   4      623.30      711.83     21.68 o 
   2   8   4     1942.27     1953.33     37.99 o 
   3   8   4    23852.77    23646.66    365.44 o 
   4   8   4     2147.19     2393.89     68.98 o 
   5   8   4     5578.47     5769.12     91.81 o 
   6   8   4     1623.83     1627.56     46.10 o 
   7   8   4     1399.48     1437.60     44.12 o 
   8   8   4     1552.92     1483.30     42.21 o 
   9   8   4    10065.98     9535.94    179.61 o 
  10   8   4      909.21      890.10     49.68 o 
  11   8   4     8801.26     8451.18    215.87 o 
  12   8   4     3407.13     3382.06    110.88 o 
  13   8   4      298.87      243.74     34.81 o 
  14   8   4      555.49      561.73     63.12 o 
 -10   9   4        0.40      -27.06     23.69 o 
  -9   9   4     2116.75     1966.71    112.78 o 
  -8   9   4     2622.49     2750.14    101.30 o 
  -7   9   4      152.28      145.91     25.28 o 
  -6   9   4     5763.78     5619.97    227.26 o 
  -5   9   4      862.77      862.09     51.62 o 
  -4   9   4       72.63      107.00     20.33 o 
  -3   9   4       24.16       67.11     13.40 o 
  -2   9   4      738.19      855.59     30.04 o 
  -1   9   4      396.09      472.66     23.29 o 
   0   9   4     9203.36     8726.13    145.27 o 
   1   9   4    14061.99    14270.78    194.65 o 
   2   9   4      622.81      652.13     22.54 o 
   3   9   4     2951.77     2816.84     57.78 o 
   4   9   4     3920.42     3799.07     71.63 o 
   5   9   4     1927.59     1833.37     41.99 o 
   6   9   4       59.78       39.50     13.59 o 
   7   9   4    13653.71    14371.63    231.94 o 
   8   9   4     2479.79     2417.80     58.19 o 
   9   9   4     1733.64     1620.43     57.36 o 
  10   9   4      390.57      371.01     36.45 o 
  11   9   4     1395.70     1234.77     59.88 o 
  12   9   4       30.01       20.53     22.70 o 
  13   9   4     1041.57     1015.19     64.73 o 
  14   9   4       70.96       79.38     35.16 o 
  -9  10   4       36.17       46.44     27.19 o 
  -8  10   4     2332.32     2277.89     93.87 o 
  -7  10   4     3379.27     3260.99    112.48 o 
  -6  10   4     1338.29     1163.86     53.98 o 
  -5  10   4     3678.85     3555.59    114.74 o 
  -4  10   4     5657.79     5255.90    148.55 o 
  -3  10   4     1341.62     1332.30     48.01 o 
  -2  10   4     8978.88     8494.62    146.43 o 
  -1  10   4     2861.96     2511.72     57.88 o 
   0  10   4      838.80      735.16     38.82 o 
   1  10   4       42.70       56.98     11.33 o 
   2  10   4     5285.62     4845.33     78.75 o 
   3  10   4        8.91       15.83     11.54 o 
   4  10   4    13325.20    13341.72    211.43 o 
   5  10   4     1535.29     1404.42     37.24 o 
   6  10   4       27.06       16.25     13.53 o 
   7  10   4     5527.67     5710.10    132.92 o 
   8  10   4     8104.70     8093.22    158.59 o 
   9  10   4      542.74      507.25     62.02 o 
  10  10   4       80.26       75.50     24.46 o 
  11  10   4     3605.78     3631.47    117.25 o 
  12  10   4     1184.49     1195.63     66.30 o 
  13  10   4     3482.47     3417.46    118.29 o 
  14  10   4      686.77      834.30     81.39 o 
  -8  11   4      304.45      251.87     39.82 o 
  -7  11   4     1636.47     1497.50    124.06 o 
  -6  11   4     1336.71     1376.67     71.77 o 
  -5  11   4       44.34       38.01     20.30 o 
  -4  11   4     2801.62     2486.17     78.63 o 
  -3  11   4     2284.41     2189.25     72.02 o 
  -2  11   4      362.05      265.59     23.27 o 
  -1  11   4      871.74      930.88     38.76 o 
   0  11   4     3817.80     3801.70     82.44 o 
   1  11   4      197.69      183.92     16.79 o 
   2  11   4      948.58      991.64     30.36 o 
   3  11   4    11182.56    10863.02    178.97 o 
   4  11   4      154.73      164.40     16.86 o 
   5  11   4      145.70      110.03     15.48 o 
   6  11   4      326.84      314.71     29.49 o 
   7  11   4      157.21      162.23     23.94 o 
   8  11   4     1483.07     1307.13     74.22 o 
   9  11   4    12332.78    11529.57    297.76 o 
  10  11   4      404.31      420.47     40.78 o 
  11  11   4     5285.89     5030.33    149.70 o 
  12  11   4      432.58      482.40     46.78 o 
  13  11   4      425.43      364.27     53.71 o 
  -7  12   4      319.81      306.27     42.46 o 
  -6  12   4      417.27      424.60     46.01 o 
  -5  12   4     3126.09     3319.18    115.39 o 
  -4  12   4     2156.02     1973.54    144.48 o 
  -3  12   4     3871.77     3964.44    107.51 o 
  -2  12   4     3014.83     3159.02    101.34 o 
  -1  12   4        2.28        0.46     14.15 o 
   0  12   4      230.88      217.36     22.60 o 
   1  12   4     5222.24     5219.07    101.45 o 
   2  12   4     2960.30     2888.68     74.87 o 
   3  12   4    15897.36    15870.14    277.08 o 
   4  12   4     2252.40     2073.49     56.97 o 
   5  12   4     4436.77     4288.80    115.63 o 
   6  12   4       23.72       25.26     12.68 o 
   7  12   4    14331.24    13189.54    387.53 o 
   8  12   4      168.75      177.48     37.30 o 
   9  12   4     4235.97     4082.62    155.86 o 
  10  12   4      482.13      604.89     52.50 o 
  11  12   4     2525.80     2493.49    122.17 o 
  12  12   4       24.79      -10.90     24.70 o 
  13  12   4     5230.39     5243.12    199.99 o 
  -6  13   4      400.83      388.78     45.99 o 
  -5  13   4     2681.01     2542.15    101.22 o 
  -4  13   4     2805.82     2890.44    168.10 o 
  -3  13   4       48.38       84.47     32.89 o 
  -2  13   4      325.27      277.07     36.35 o 
  -1  13   4     9428.23     9031.18    345.70 o 
   0  13   4     2009.94     1902.41     58.21 o 
   1  13   4      732.28      766.18     36.45 o 
   2  13   4      760.91      696.56     36.07 o 
   3  13   4       88.07       81.88     18.62 o 
   4  13   4      237.61      178.19     22.73 o 
   5  13   4     8322.83     8235.67    196.63 o 
   6  13   4       57.60       44.35     29.39 o 
   7  13   4       45.83       59.77     32.87 o 
   8  13   4      748.29      758.31     66.59 o 
   9  13   4     1286.66     1375.10     82.57 o 
  10  13   4      344.32      309.00     39.71 o 
  11  13   4     6311.48     6424.79    340.29 o 
  12  13   4      132.25      153.38     33.82 o 
  -5  14   4      748.09      682.23     59.46 o 
  -4  14   4       18.55      -10.80     23.53 o 
  -3  14   4     5171.38     5273.98    158.81 o 
  -2  14   4      543.07      525.04     48.86 o 
  -1  14   4     3502.14     3424.53    114.54 o 
   0  14   4     1443.83     1394.48     92.49 o 
   1  14   4     2681.86     2760.35    129.34 o 
   2  14   4     1332.40     1253.04     51.43 o 
   3  14   4     4623.08     4575.00    128.91 o 
   4  14   4      949.05      889.68     48.48 o 
   5  14   4       80.36       70.88     31.20 o 
   6  14   4     1500.98     1505.20    145.16 o 
   7  14   4     4225.05     4113.43    222.05 o 
   8  14   4      613.44      464.15    102.80 o 
   9  14   4     2337.81     2142.68    107.99 o 
  10  14   4      147.00      168.13     41.22 o 
  11  14   4      634.82      527.83     52.71 o 
  -3  15   4        6.91       28.68     25.96 o 
  -2  15   4      157.37      163.47     35.08 o 
  -1  15   4     1215.78     1249.90     71.20 o 
   0  15   4      356.61      395.62     43.54 o 
   1  15   4     6378.40     6065.81    170.08 o 
   2  15   4      131.97      115.18     35.92 o 
   3  15   4      916.49      921.89     63.68 o 
   4  15   4      413.13      407.95     50.88 o 
   5  15   4      559.16      579.77     59.66 o 
   6  15   4       29.71       -0.06     30.84 o 
   7  15   4     4365.20     4548.55    174.31 o 
   8  15   4       12.99       26.19     28.86 o 
   9  15   4      486.41      578.71     65.23 o 
  10  15   4      314.51      335.93     52.48 o 
  -1  16   4     4770.44     4758.81    150.73 o 
   0  16   4     1098.56     1047.47     68.71 o 
   1  16   4      964.57      865.67     61.45 o 
   2  16   4      138.19      194.74     40.71 o 
   3  16   4     1877.21     1876.33    148.96 o 
   4  16   4      479.31      524.87     90.20 o 
   5  16   4     2194.15     2097.14    158.75 o 
   6  16   4       48.46       79.16     50.43 o 
   7  16   4     1608.10     1631.33    140.85 o 
   8  16   4      100.64      186.97     64.39 o 
   9  16   4     2515.08     2377.23    174.10 o 
   2  17   4        4.65       65.64     56.43 o 
   3  17   4     6735.94     6648.12    340.02 o 
   4  17   4      242.19      205.17     69.07 o 
   5  17   4      159.04      174.32     67.61 o 
   6  17   4        1.18        0.15     49.78 o 
  -6 -16   5     5303.35     5385.24    293.90 o 
  -5 -16   5      498.45      371.38     82.96 o 
  -4 -16   5        2.14      -11.40     43.12 o 
  -3 -16   5      213.10      259.62     68.34 o 
  -2 -16   5     1570.86     1568.25    137.34 o 
  -8 -15   5     2158.67     1937.59    153.35 o 
  -7 -15   5      833.82      758.47    104.45 o 
  -6 -15   5      419.37      406.61     81.50 o 
  -5 -15   5      187.80      215.69     60.59 o 
  -4 -15   5     1168.13     1141.47    125.35 o 
  -3 -15   5      130.61       42.54     44.88 o 
  -2 -15   5      667.68      566.09     89.03 o 
  -1 -15   5       11.88      -12.06     34.86 o 
   0 -15   5      210.39      253.31     47.57 o 
   1 -15   5      578.39      576.71     65.97 o 
 -10 -14   5     1684.91     1502.11    131.42 o 
  -9 -14   5        9.38       74.63     49.12 o 
  -8 -14   5      220.22      211.60     60.89 o 
  -7 -14   5      567.86      561.05     89.03 o 
  -6 -14   5     3479.05     2826.31    181.27 o 
  -5 -14   5      104.29       55.92     45.90 o 
  -4 -14   5     3752.24     3628.34    212.99 o 
  -3 -14   5     1942.83     1819.76    139.31 o 
  -2 -14   5       30.66      -25.07     31.43 o 
  -1 -14   5      220.57      248.94     45.08 o 
   0 -14   5     3615.59     3501.89    147.07 o 
   1 -14   5      523.33      527.56     60.63 o 
   2 -14   5     1242.77     1358.24     88.92 o 
   3 -14   5       89.17       61.59     34.45 o 
 -11 -13   5      336.88      350.69     73.02 o 
 -10 -13   5       37.48       57.01     45.68 o 
  -9 -13   5       32.20        8.04     39.69 o 
  -8 -13   5     7242.07     6646.44    321.97 o 
  -7 -13   5      245.01      167.82     55.62 o 
  -6 -13   5    13150.58    12613.29    379.04 o 
  -5 -13   5       26.55       20.20     27.93 o 
  -4 -13   5      161.21      185.07     56.65 o 
  -3 -13   5     1087.72      987.61    109.64 o 
  -2 -13   5     8650.24     8355.83    382.63 o 
  -1 -13   5      434.72      467.53     53.78 o 
   0 -13   5     8455.10     7939.24    259.73 o 
   1 -13   5      855.64      791.47     69.90 o 
   2 -13   5      205.06      273.66     44.65 o 
   3 -13   5      177.20      131.43     37.52 o 
   4 -13   5     7373.12     7407.39    256.98 o 
   5 -13   5      820.72      835.53     78.03 o 
 -12 -12   5       89.61       80.91     51.68 o 
 -11 -12   5      570.17      456.82     77.48 o 
 -10 -12   5     1818.31     1742.36    131.13 o 
  -9 -12   5       22.80       71.27     31.78 o 
  -8 -12   5     5353.28     5057.53    181.58 o 
  -7 -12   5     4022.86     4179.06    157.56 o 
  -6 -12   5      887.31      819.58     68.76 o 
  -5 -12   5      536.85      546.04     64.94 o 
  -4 -12   5    13034.58    12683.82    426.78 o 
  -3 -12   5      103.32      152.11     26.60 o 
  -2 -12   5     8811.35     8877.75    281.91 o 
  -1 -12   5     1530.08     1700.37     61.39 o 
   0 -12   5       72.68      103.83     24.68 o 
   1 -12   5     1830.82     1907.04     94.63 o 
   2 -12   5     2207.12     2136.83    124.71 o 
   3 -12   5      237.24      225.83     32.52 o 
   4 -12   5     4129.84     4118.46    132.39 o 
   5 -12   5     1955.32     2018.67    108.14 o 
   6 -12   5     1005.90     1060.26     87.78 o 
 -12 -11   5     4010.00     4133.84    229.51 o 
 -11 -11   5       40.19       70.97     44.95 o 
 -10 -11   5      112.90       95.24     46.05 o 
  -9 -11   5     2374.80     2198.38    143.04 o 
  -8 -11   5     2565.17     2523.22    161.93 o 
  -7 -11   5      535.00      554.63     53.78 o 
  -6 -11   5     9590.02     9505.27    368.67 o 
  -5 -11   5      459.42      505.67     51.38 o 
  -4 -11   5     1088.00     1052.73     70.00 o 
  -3 -11   5     8006.64     7829.58    196.61 o 
  -2 -11   5     3400.45     3167.19    117.08 o 
  -1 -11   5     9082.61     9039.76    193.75 o 
   0 -11   5    10320.20     9859.51    263.38 o 
   1 -11   5     1371.75     1368.19     63.56 o 
   2 -11   5      749.91      857.02     52.74 o 
   3 -11   5     1003.89     1055.60     57.95 o 
   4 -11   5       23.28       57.01     22.47 o 
   5 -11   5     2403.45     2390.17     92.15 o 
   6 -11   5      706.53      711.07     55.90 o 
   7 -11   5      296.71      349.44     54.75 o 
 -13 -10   5        2.96       -1.24     26.80 o 
 -12 -10   5     4218.98     4113.41    274.82 o 
 -11 -10   5     1470.59     1611.16    123.60 o 
 -10 -10   5     2003.64     1827.36    127.18 o 
  -9 -10   5      972.29      863.72     83.62 o 
  -8 -10   5     4977.75     4444.04    221.03 o 
  -7 -10   5      721.99      852.90     67.46 o 
  -6 -10   5       16.49        3.02     15.83 o 
  -5 -10   5      376.84      411.71     44.04 o 
  -4 -10   5    10859.78    11016.07    200.87 o 
  -3 -10   5      195.41      208.48     22.49 o 
  -2 -10   5     6398.60     6218.67    139.34 o 
  -1 -10   5       49.49       51.86     15.20 o 
   0 -10   5     2270.68     2323.39     68.99 o 
   1 -10   5     5730.73     5665.66    132.38 o 
   2 -10   5      998.35     1011.73     46.37 o 
   3 -10   5     2838.77     2578.97     89.28 o 
   4 -10   5     1251.35     1057.77     78.28 o 
   5 -10   5      175.71      172.91     29.72 o 
   6 -10   5       85.43       85.09     26.32 o 
   7 -10   5     3784.98     3962.18    131.09 o 
   8 -10   5       10.47       -5.77     24.46 o 
 -13  -9   5      522.67      516.08     58.25 o 
 -12  -9   5      228.71      289.38     43.63 o 
 -11  -9   5       24.41       21.64     36.18 o 
 -10  -9   5     4237.35     4144.37    211.31 o 
  -9  -9   5      831.21      874.25     80.99 o 
  -8  -9   5     1589.94     1492.54     75.68 o 
  -7  -9   5       52.05       62.48     24.13 o 
  -6  -9   5      158.58      171.74     16.12 o 
  -5  -9   5     3859.49     3838.82     95.32 o 
  -4  -9   5     8743.49     8524.03    157.64 o 
  -3  -9   5    12059.21    12167.63    241.39 o 
  -2  -9   5      150.41      130.59     18.78 o 
  -1  -9   5     5784.10     6092.27    155.30 o 
   0  -9   5     2370.81     2206.33     58.12 o 
   1  -9   5     2861.75     2997.22     66.00 o 
   2  -9   5    12248.30    12410.40    359.23 o 
   3  -9   5     1230.14     1363.94     64.21 o 
   4  -9   5     4991.91     4945.01    129.24 o 
   5  -9   5     7962.49     8434.25    216.94 o 
   6  -9   5     1867.29     1904.69     77.96 o 
   7  -9   5     2411.64     2375.18    146.83 o 
   8  -9   5     4889.62     5058.06    154.45 o 
   9  -9   5      126.61      198.87     36.45 o 
 -14  -8   5     1325.95     1482.42     90.27 o 
 -13  -8   5      141.26      152.35     36.28 o 
 -12  -8   5      929.50      871.33     67.95 o 
 -11  -8   5      553.14      567.37     53.36 o 
 -10  -8   5     3173.04     2820.68    159.27 o 
  -9  -8   5     1650.11     1792.15     83.15 o 
  -8  -8   5       79.67      101.39     25.63 o 
  -7  -8   5     1322.72     1366.31     56.97 o 
  -6  -8   5      942.35     1004.35     32.93 o 
  -5  -8   5      742.09      776.57     25.29 o 
  -4  -8   5     1191.57     1326.75     40.71 o 
  -3  -8   5    10653.44    10343.00    199.88 o 
  -2  -8   5     2368.90     2589.24     74.32 o 
  -1  -8   5     3726.21     3793.83     80.81 o 
   0  -8   5    11176.02    10851.17    194.89 o 
   1  -8   5     7115.34     7043.31    122.95 o 
   2  -8   5     1744.52     1964.94     49.16 o 
   3  -8   5    15057.40    14877.79    240.04 o 
   4  -8   5     1675.56     1609.43     56.35 o 
   5  -8   5     1629.62     1844.18     82.10 o 
   6  -8   5    13967.58    13047.15    312.11 o 
   7  -8   5      468.41      501.99     44.00 o 
   8  -8   5     1775.57     1598.81     87.02 o 
   9  -8   5     4330.79     4488.27    142.43 o 
  10  -8   5      367.07      385.63     46.10 o 
 -14  -7   5     4331.38     4365.04    150.86 o 
 -13  -7   5        3.20       -4.15     18.53 o 
 -12  -7   5      435.63      380.39     44.44 o 
 -11  -7   5     5587.51     5310.84    179.96 o 
 -10  -7   5     2436.08     2423.68     95.14 o 
  -9  -7   5     8200.58     8135.15    253.59 o 
  -8  -7   5     9927.14     9500.30    276.72 o 
  -7  -7   5     6742.67     6728.29    194.21 o 
  -6  -7   5      554.15      520.30     24.87 o 
  -5  -7   5     2402.28     2478.76     50.99 o 
  -4  -7   5     1264.49     1245.25     28.64 o 
  -3  -7   5      543.62      690.45     26.95 o 
  -2  -7   5     3488.24     3545.83     67.09 o 
  -1  -7   5     8880.02     8801.83    144.39 o 
   0  -7   5      257.83      316.51     16.99 o 
   1  -7   5      764.07      638.56     23.89 o 
   2  -7   5     6362.56     5929.85    105.71 o 
   3  -7   5      462.22      450.29     23.93 o 
   4  -7   5     2486.42     2621.84     98.30 o 
   5  -7   5    14478.28    13084.55    264.79 o 
   6  -7   5     1071.05     1066.66     52.82 o 
   7  -7   5     6665.59     6575.02    177.33 o 
   8  -7   5      671.99      704.59     50.91 o 
   9  -7   5     2275.97     2393.37     92.60 o 
  10  -7   5      641.48      688.98     55.67 o 
 -14  -6   5      420.92      448.12     46.59 o 
 -13  -6   5     3875.30     3909.29    194.91 o 
 -12  -6   5     4185.18     4305.86    126.52 o 
 -11  -6   5        7.55        8.43     15.28 o 
 -10  -6   5    14422.59    14215.74    243.92 o 
  -9  -6   5      583.10      576.99     36.23 o 
  -8  -6   5     2927.61     3085.37    109.64 o 
  -7  -6   5    15761.06    16268.25    437.25 o 
  -6  -6   5     2747.46     2883.18     61.19 o 
  -5  -6   5      871.95      983.09     29.56 o 
  -4  -6   5     9554.43     9107.37    144.47 o 
  -3  -6   5     6406.98     6118.85    112.96 o 
  -2  -6   5      120.97      123.79      8.62 o 
  -1  -6   5    15278.92    14882.82    212.86 o 
   0  -6   5     6482.32     7251.21    104.56 o 
   1  -6   5      852.59      714.42     21.97 o 
   2  -6   5       73.97      115.42     11.82 o 
   3  -6   5    11104.78    11322.45    183.07 o 
   4  -6   5     3442.35     3317.04     67.89 o 
   5  -6   5    13123.82    12567.92    205.12 o 
   6  -6   5      267.25      262.50     26.09 o 
   7  -6   5      420.21      476.31     39.38 o 
   8  -6   5      393.03      365.19     36.95 o 
   9  -6   5     4741.87     4763.14    142.20 o 
  10  -6   5      469.32      444.79     44.72 o 
  11  -6   5     4672.20     4658.91    147.52 o 
 -14  -5   5        7.59       -3.32     21.49 o 
 -13  -5   5      668.16      675.03     52.36 o 
 -12  -5   5     2179.76     2157.22     64.16 o 
 -11  -5   5    11912.59    11729.76    334.80 o 
 -10  -5   5      369.11      347.69     23.17 o 
  -9  -5   5    12460.07    12465.88    213.71 o 
  -8  -5   5     2997.16     2765.53     60.69 o 
  -7  -5   5      124.74      136.46     15.28 o 
  -6  -5   5     3432.21     3436.77     68.89 o 
  -5  -5   5     9001.94     9161.77    157.04 o 
  -4  -5   5     1102.19     1233.27     31.75 o 
  -3  -5   5    21040.53    22673.26    366.79 o 
  -2  -5   5     3070.95     3062.48     70.73 o 
  -1  -5   5    14483.76    15426.98    228.74 o 
   0  -5   5    12100.40    12597.67    158.84 o 
   1  -5   5     8626.85     8418.72    117.60 o 
   2  -5   5      593.65      582.38     19.62 o 
   3  -5   5     8682.08     8846.34    134.11 o 
   4  -5   5     7036.45     6918.04    118.76 o 
   5  -5   5      151.87      136.15     14.55 o 
   6  -5   5      836.57      964.04     40.40 o 
   7  -5   5     8561.50     8814.41    188.33 o 
   8  -5   5      699.74      690.48     46.89 o 
   9  -5   5    11341.58    11331.88    277.98 o 
  10  -5   5      800.42     1034.70    126.44 o 
  11  -5   5       95.17       66.01     27.15 o 
  12  -5   5     1275.52     1282.56     92.23 o 
 -14  -4   5       12.51       35.64     27.63 o 
 -13  -4   5     1254.11     1333.42     77.75 o 
 -12  -4   5      621.05      647.40     33.93 o 
 -11  -4   5     3403.32     3424.64     77.12 o 
 -10  -4   5     2109.82     2194.69     50.54 o 
  -9  -4   5     1882.48     1853.49     43.18 o 
  -8  -4   5     1720.38     1673.61     36.00 o 
  -7  -4   5     6230.62     6485.30    106.75 o 
  -6  -4   5       24.45      138.03     11.09 o 
  -5  -4   5    15517.82    15355.67    227.36 o 
  -4  -4   5     4144.47     5127.86     91.04 o 
  -3  -4   5      139.95      251.71     14.74 o 
  -2  -4   5    10725.88    11177.77    168.98 o 
  -1  -4   5      121.72      237.66     20.94 o 
   0  -4   5     4108.29     4512.35     64.84 o 
   1  -4   5    17571.96    17206.65    212.51 o 
   2  -4   5       50.59      343.72     16.76 o 
   3  -4   5     1174.94     1310.00     43.48 o 
   4  -4   5    10260.05    10375.02    154.36 o 
   5  -4   5     2807.17     2482.45     65.40 o 
   6  -4   5      369.54      450.42     25.85 o 
   7  -4   5    11858.07    11819.53    319.38 o 
   8  -4   5       77.87      106.53     22.16 o 
   9  -4   5      743.17      679.30     54.44 o 
  10  -4   5      660.79      655.39     49.00 o 
  11  -4   5     6133.16     5940.58    268.60 o 
  12  -4   5       42.23       33.53     22.64 o 
 -14  -3   5       44.50       -9.38     17.80 o 
 -13  -3   5     1286.77     1361.75     47.24 o 
 -12  -3   5     3987.69     3898.30    100.84 o 
 -11  -3   5      426.60      386.23     25.75 o 
 -10  -3   5      600.57      657.87     62.18 o 
  -9  -3   5     3475.05     3545.99     74.50 o 
  -8  -3   5     1601.61     1685.52     38.69 o 
  -7  -3   5     1140.07     1104.48     28.08 o 
  -6  -3   5    12366.79    12987.32    196.80 o 
  -5  -3   5     2771.52     2900.60     51.04 o 
  -4  -3   5    11595.17    12008.36    177.98 o 
  -3  -3   5    27638.06    28699.62    455.22 o 
  -2  -3   5       16.29       45.83     16.30 o 
  -1  -3   5     9814.40     9437.97    156.79 o 
   0  -3   5     4358.58     4593.81     74.76 o 
   2  -3   5     3486.63     4117.12     63.20 o 
   3  -3   5    11831.28    12307.88    165.42 o 
   4  -3   5       26.26       18.19      7.54 o 
   5  -3   5    12098.44    12676.62    220.23 o 
   6  -3   5      225.09      221.42     18.37 o 
   7  -3   5      210.42      225.07     20.78 o 
   8  -3   5      196.17      214.09     23.27 o 
   9  -3   5    10569.90    10112.12    246.93 o 
  10  -3   5       99.82       74.38     23.55 o 
  11  -3   5     3383.84     3448.12     98.21 o 
  12  -3   5      222.81      188.11     29.00 o 
  13  -3   5        4.59      -33.22     25.49 o 
 -14  -2   5      679.43      685.70     39.78 o 
 -13  -2   5      210.00      219.88     25.77 o 
 -12  -2   5      778.78      749.41     40.73 o 
 -11  -2   5     4819.90     4811.35    100.16 o 
 -10  -2   5       44.28       42.14     13.19 o 
  -9  -2   5    13606.03    13568.77    231.05 o 
  -8  -2   5     6297.74     6430.02    107.41 o 
  -7  -2   5       94.37      105.50     11.31 o 
  -6  -2   5     4129.50     4004.84     68.08 o 
  -5  -2   5    26739.10    27764.63    403.90 o 
  -4  -2   5     8569.57     8824.11    132.07 o 
  -3  -2   5    37176.08    35695.78    613.39 o 
  -2  -2   5     3201.62     3441.24     94.20 o 
  -1  -2   5      715.21     1000.70     39.66 o 
   0  -2   5     1942.80     1314.49     24.54 o 
   1  -2   5    36076.66    35234.93    515.95 o 
   2  -2   5      838.58      715.42     16.20 o 
   3  -2   5    25569.48    26556.33    323.58 o 
   4  -2   5     3909.14     4015.88     66.31 o 
   5  -2   5      267.10      187.45     14.20 o 
   6  -2   5     2767.92     3096.63     68.06 o 
   7  -2   5     7189.28     7142.63    135.47 o 
   8  -2   5      591.11      624.64     35.41 o 
   9  -2   5      529.56      663.14     74.13 o 
  10  -2   5     2925.16     2986.50     84.78 o 
  11  -2   5     1455.36     1519.31     59.23 o 
  12  -2   5        0.45      -24.55     16.37 o 
  13  -2   5     5733.36     5825.89    212.26 o 
 -14  -1   5      499.47      538.14     39.67 o 
 -13  -1   5     2648.33     2602.18     78.34 o 
 -12  -1   5       36.57       15.85     15.48 o 
 -11  -1   5     4876.61     4856.12    138.86 o 
 -10  -1   5     3373.77     3307.36     73.84 o 
  -9  -1   5     1317.85     1262.80     38.15 o 
  -8  -1   5     1040.84      994.34     36.68 o 
  -7  -1   5    21921.74    21064.79    313.74 o 
  -6  -1   5      220.39      162.30     10.79 o 
  -5  -1   5    16955.70    17628.21    259.79 o 
  -4  -1   5    10236.65    10624.57    171.85 o 
  -3  -1   5     4215.70     4324.62     81.22 o 
  -2  -1   5      603.24      615.91     36.66 o 
  -1  -1   5    35196.61    35755.57    846.76 o 
   0  -1   5      142.96      135.80      9.02 o 
   1  -1   5    15127.31    15432.22    229.02 o 
   2  -1   5       31.47       28.09      4.83 o 
   3  -1   5    17130.41    19138.40    248.95 o 
   4  -1   5     1144.90     1171.20     27.75 o 
   5  -1   5    22270.42    22871.56    319.80 o 
   6  -1   5     1182.55     1217.39     33.92 o 
   7  -1   5     6022.80     6023.01    116.51 o 
   8  -1   5        0.42       29.32     10.88 o 
   9  -1   5     2192.33     2016.72     67.37 o 
  10  -1   5     1176.77     1173.82     47.56 o 
  11  -1   5     7148.85     7383.45    168.40 o 
  12  -1   5      354.06      421.00     41.57 o 
  13  -1   5     4353.73     4250.42    135.83 o 
 -14   0   5       10.35       -5.30     18.44 o 
 -13   0   5     5534.68     5624.10    134.84 o 
 -12   0   5      166.43      167.28     22.51 o 
 -11   0   5     2456.39     2427.97     70.15 o 
 -10   0   5      222.89      252.21     20.73 o 
  -9   0   5     5557.69     5310.08    103.84 o 
  -8   0   5      219.43      233.64     16.87 o 
  -7   0   5     2809.39     2791.20     49.35 o 
  -6   0   5     2145.66     2454.07     47.34 o 
  -5   0   5    10767.25    10405.94    145.61 o 
  -4   0   5       82.71       65.90      6.57 o 
  -3   0   5    17049.16    17400.96    303.30 o 
  -2   0   5      765.18      865.75     25.78 o 
  -1   0   5    10807.74    10977.60    303.00 o 
   0   0   5      305.04      230.19     19.18 o 
   1   0   5     1706.86     2001.23     37.35 o 
   2   0   5     1943.91     1991.18     52.10 o 
   3   0   5    31430.91    34422.23    470.84 o 
   4   0   5     2542.85     2818.25     52.91 o 
   5   0   5    23924.75    23341.48    350.53 o 
   6   0   5    12412.71    13462.83    219.54 o 
   7   0   5     3750.69     3819.93     94.38 o 
   8   0   5     3468.08     3198.45     79.21 o 
   9   0   5     3802.35     3708.86     93.56 o 
  10   0   5      666.93      617.66     43.59 o 
  11   0   5     5656.29     5650.88    185.31 o 
  12   0   5      481.70      498.76     43.53 o 
  13   0   5       39.72      146.05     30.23 o 
  14   0   5       34.27       20.20     33.61 o 
 -13   1   5      118.64      140.25     24.76 o 
 -12   1   5     1226.57     1129.90     48.07 o 
 -11   1   5    10716.73     9969.19    205.84 o 
 -10   1   5      194.65      246.40     20.99 o 
  -9   1   5     3336.54     3140.02     70.11 o 
  -8   1   5     3184.58     3039.98     55.87 o 
  -7   1   5     3864.41     3805.68     72.72 o 
  -6   1   5     7613.78     8433.55    122.79 o 
  -5   1   5    27560.16    27939.09    377.88 o 
  -4   1   5     8296.24     8472.50    118.47 o 
  -3   1   5    32337.80    34997.51    608.46 o 
  -2   1   5     2795.34     2896.76     66.68 o 
  -1   1   5     1833.93     1593.03     64.17 o 
   0   1   5      705.02      961.00     24.85 o 
   1   1   5    23683.87    23064.90    464.44 o 
   2   1   5      687.59      798.79     18.20 o 
   3   1   5    38025.79    39469.57    580.12 o 
   4   1   5      679.99      658.58     33.28 o 
   5   1   5      175.89      168.96     12.63 o 
   6   1   5      679.71      694.86     24.90 o 
   7   1   5     5092.69     4819.85     95.57 o 
   8   1   5     1122.70     1180.30     34.87 o 
   9   1   5     4299.86     4454.02    127.72 o 
  10   1   5     2377.24     2173.09     67.44 o 
  11   1   5      732.76      778.45     51.02 o 
  12   1   5      227.07      211.78     35.05 o 
  13   1   5     1543.28     1417.04     68.80 o 
  14   1   5      357.92      231.55     47.11 o 
 -13   2   5     3715.94     3601.26    101.02 o 
 -12   2   5        0.83       -0.52     15.42 o 
 -11   2   5     5134.88     5137.28    122.30 o 
 -10   2   5      244.15      201.58     20.39 o 
  -9   2   5      144.06      121.69     14.59 o 
  -8   2   5      498.58      452.37     22.39 o 
  -7   2   5     3867.27     3747.03     64.11 o 
  -6   2   5      628.70      655.03     19.32 o 
  -5   2   5    17821.86    17392.81    240.08 o 
  -4   2   5       24.31       22.85      7.36 o 
  -3   2   5      461.92      375.26     18.50 o 
  -2   2   5       83.61       69.84      9.65 o 
  -1   2   5    42329.41    43286.61   1046.56 o 
   0   2   5     7937.94     6648.82     98.49 o 
   1   2   5    11837.84    11852.31    149.33 o 
   2   2   5    10453.52    10626.28    146.78 o 
   3   2   5     1712.35     1425.76     23.27 o 
   4   2   5     2263.78     2470.34     39.82 o 
   5   2   5    50038.40    49936.99    637.46 o 
   6   2   5       90.51       82.47     10.22 o 
   7   2   5     4534.40     4535.69     90.84 o 
   8   2   5     1066.05     1154.03     34.00 o 
   9   2   5     4639.81     4279.77     92.22 o 
  10   2   5     2219.43     2115.00     65.80 o 
  11   2   5     7314.37     6764.88    217.51 o 
  12   2   5       77.46       20.62     20.63 o 
  13   2   5        9.49       -2.71     32.39 o 
  14   2   5     3059.75     3233.26    142.03 o 
 -13   3   5     2891.10     2902.30     89.51 o 
 -12   3   5      637.44      647.68     42.14 o 
 -11   3   5        7.26       -1.48     14.42 o 
 -10   3   5       26.62       64.88     16.10 o 
  -9   3   5     8356.71     8153.47    155.18 o 
  -8   3   5       20.41       36.73     12.01 o 
  -7   3   5     1723.55     1711.01     41.06 o 
  -6   3   5     5400.18     5756.32     96.07 o 
  -5   3   5     2129.99     2073.05     38.57 o 
  -4   3   5       36.45       38.58      7.46 o 
  -3   3   5    32167.47    33723.48    453.14 o 
  -2   3   5     2520.57     2300.88     36.13 o 
  -1   3   5     1788.89     1306.44     24.45 o 
   0   3   5      111.13       52.66      4.42 o 
   1   3   5    21268.25    21956.63    245.92 o 
   2   3   5      896.79      900.81     16.48 o 
   3   3   5    44009.71    45164.57    606.46 o 
   4   3   5       14.93       35.47      6.09 o 
   5   3   5    14571.50    14394.74    231.23 o 
   6   3   5      803.65      737.03     23.69 o 
   7   3   5     9051.26     9005.80    162.02 o 
   8   3   5      114.65      150.11     17.79 o 
   9   3   5    12114.35    11872.35    213.42 o 
  10   3   5      957.96      950.19     38.08 o 
  11   3   5      325.52      324.05     33.56 o 
  12   3   5       73.94      111.63     25.02 o 
  13   3   5      337.23      356.74     56.77 o 
  14   3   5      392.16      351.81     41.90 o 
 -12   4   5      879.05      867.32     50.37 o 
 -11   4   5     5529.18     5315.45    116.53 o 
 -10   4   5       33.18       51.55     19.77 o 
  -9   4   5     3698.84     3776.35    103.10 o 
  -8   4   5     2364.48     2487.08     70.53 o 
  -7   4   5     5060.04     4947.48     99.51 o 
  -6   4   5      440.77      405.89     20.45 o 
  -5   4   5    10157.08    10491.01    152.58 o 
  -4   4   5      389.34      624.05     26.13 o 
  -3   4   5     6549.65     6985.97    102.42 o 
  -2   4   5     3969.74     3541.97     55.28 o 
  -1   4   5    24501.67    25828.24    431.77 o 
   0   4   5     1990.19     2275.86     33.32 o 
   1   4   5     1181.55     1043.57     17.91 o 
   2   4   5       89.22      584.12     11.79 o 
   3   4   5     7316.61     8814.22    105.31 o 
   4   4   5       28.82       49.05      6.33 o 
   5   4   5     3254.55     3181.79     53.60 o 
   6   4   5        3.10       23.91      8.67 o 
   7   4   5     6726.08     6589.06    124.02 o 
   8   4   5        6.80       34.13     11.47 o 
   9   4   5     2773.94     2747.06     66.78 o 
  10   4   5    10353.92    10373.83    192.64 o 
  11   4   5      153.87      126.36     24.67 o 
  12   4   5       14.07       33.02     20.34 o 
  13   4   5     1680.38     1532.92     70.30 o 
  14   4   5     2302.79     2341.61     92.75 o 
 -12   5   5      206.95      265.33     31.95 o 
 -11   5   5      403.54      436.90     39.12 o 
 -10   5   5      304.11      309.25     31.86 o 
  -9   5   5     3346.23     3210.91     88.53 o 
  -8   5   5      295.02      229.26     22.92 o 
  -7   5   5    14998.59    15026.28    259.88 o 
  -6   5   5     2770.01     2902.31     66.67 o 
  -5   5   5     1487.65     1170.39     54.86 o 
  -4   5   5     3064.03     3520.35     87.44 o 
  -3   5   5     4509.09     4538.59    108.02 o 
  -2   5   5      316.39      361.23     13.96 o 
  -1   5   5     5598.72     5660.12     85.21 o 
   0   5   5     6081.41     7201.23    127.96 o 
   1   5   5     6855.92     7202.80     87.19 o 
   2   5   5     4779.18     4613.64     70.39 o 
   3   5   5    21427.34    20334.87    221.86 o 
   4   5   5        6.34        3.98      5.15 o 
   5   5   5     2235.76     2246.42     41.26 o 
   6   5   5     2334.99     2640.64     47.87 o 
   7   5   5       71.16       93.71     11.16 o 
   8   5   5     6648.05     6625.13    173.79 o 
   9   5   5     3324.24     3166.66     74.30 o 
  10   5   5     1151.47     1098.66     41.01 o 
  11   5   5     1601.62     1535.54     65.37 o 
  12   5   5      563.95      559.89     44.74 o 
  13   5   5     2266.21     2319.79     88.70 o 
  14   5   5     4646.05     4646.97    144.23 o 
 -11   6   5     1818.07     1728.89     81.77 o 
 -10   6   5     1120.29     1198.26     62.13 o 
  -9   6   5     8917.96     8292.88    182.92 o 
  -8   6   5        1.22       18.07     16.19 o 
  -7   6   5     1986.37     2000.80     56.21 o 
  -6   6   5       10.28       26.63     15.71 o 
  -5   6   5     2505.51     2474.17     59.60 o 
  -4   6   5     1181.62     1342.44     35.15 o 
  -3   6   5    10034.23     9572.85    157.94 o 
  -2   6   5      251.60      216.28     12.87 o 
  -1   6   5     5286.62     5073.92     97.07 o 
   0   6   5     5457.35     5510.90     75.97 o 
   1   6   5     3287.72     3534.56     54.93 o 
   2   6   5      235.40      274.67     10.59 o 
   3   6   5    25553.96    25262.68    362.81 o 
   4   6   5     2314.32     2282.68     34.77 o 
   5   6   5      840.16      970.00     24.19 o 
   6   6   5    32260.75    32663.93    450.28 o 
   7   6   5     7489.95     7457.92    114.26 o 
   8   6   5      557.10      553.51     22.88 o 
   9   6   5    26524.68    25897.49    437.22 o 
  10   6   5     5258.57     5282.23    125.57 o 
  11   6   5      162.52      118.51     30.80 o 
  12   6   5     2601.13     2504.76     90.43 o 
  13   6   5     1926.18     2157.13     85.36 o 
  14   6   5       51.22       54.98     27.37 o 
 -11   7   5     3031.32     3034.02    111.24 o 
 -10   7   5      705.37      670.79     46.68 o 
  -9   7   5      574.85      544.50     40.25 o 
  -8   7   5       83.23       68.13     21.60 o 
  -7   7   5     8041.89     7447.88    153.13 o 
  -6   7   5      695.40      755.39     36.76 o 
  -5   7   5    11404.81    11481.00    204.91 o 
  -4   7   5      148.56      192.80     18.58 o 
  -3   7   5     5615.01     5840.41    103.26 o 
  -2   7   5     4355.75     4388.29     69.81 o 
  -1   7   5       64.61       56.47      7.22 o 
   0   7   5     1942.89     2140.55     39.61 o 
   1   7   5    18202.54    19046.90    264.68 o 
   2   7   5     6444.61     6490.85     87.89 o 
   3   7   5     2838.83     2800.47     46.98 o 
   4   7   5     4091.78     3852.44     73.59 o 
   5   7   5     7407.16     7280.02    110.67 o 
   6   7   5      150.14      154.72     13.58 o 
   7   7   5     4776.26     4761.31     78.94 o 
   8   7   5     2163.33     2352.58     48.47 o 
   9   7   5     1546.24     1487.74     53.44 o 
  10   7   5     6771.14     6336.82    167.38 o 
  11   7   5    10860.59    10329.19    254.63 o 
  12   7   5        0.35       -0.28     21.25 o 
  13   7   5     2630.12     2500.57     93.86 o 
  14   7   5     2032.34     2191.41     89.95 o 
 -10   8   5     2257.78     2343.03    152.36 o 
  -9   8   5     3845.89     3896.00    109.91 o 
  -8   8   5     2026.56     1868.75     67.25 o 
  -7   8   5     5078.46     4766.09    119.89 o 
  -6   8   5       35.52       73.34     17.90 o 
  -5   8   5      155.60      173.43     22.30 o 
  -4   8   5     7115.22     6753.38    131.89 o 
  -3   8   5     3700.63     3790.29     72.25 o 
  -2   8   5      241.43      222.67     14.98 o 
  -1   8   5     9623.62     9165.57    164.83 o 
   0   8   5      293.16      421.41     22.50 o 
   1   8   5       73.70      169.61     12.74 o 
   2   8   5    13171.86    13210.69    190.48 o 
   3   8   5      198.85      485.54     20.70 o 
   4   8   5       13.22       45.75      9.49 o 
   5   8   5     3187.03     3071.92     86.86 o 
   6   8   5    21815.70    21855.77    382.32 o 
   7   8   5     2528.99     2520.19     59.39 o 
   8   8   5     5652.90     5558.01    104.13 o 
   9   8   5     1247.05     1247.54     39.92 o 
  10   8   5      540.01      541.22     41.55 o 
  11   8   5     1517.90     1498.49    115.54 o 
  12   8   5     3077.12     3313.86    110.00 o 
  13   8   5       23.90       19.52     22.14 o 
  14   8   5     2123.02     2258.91    129.54 o 
  -9   9   5     1647.55     1658.18    101.91 o 
  -8   9   5      343.65      411.20     37.74 o 
  -7   9   5        1.11       22.90     19.26 o 
  -6   9   5     2093.14     2047.90     70.10 o 
  -5   9   5    14605.16    13551.17    272.69 o 
  -4   9   5        7.64       29.90     14.15 o 
  -3   9   5     7420.68     7192.82    124.97 o 
  -2   9   5     8010.53     7650.65    226.87 o 
  -1   9   5      175.54      170.65     22.39 o 
   0   9   5     3062.83     2808.28     69.68 o 
   1   9   5    27734.79    27601.83    383.48 o 
   2   9   5     1719.62     1439.29     35.14 o 
   3   9   5     1218.16     1265.51     34.43 o 
   4   9   5     2951.14     3119.96     61.70 o 
   5   9   5      390.83      371.80     19.30 o 
   6   9   5     3393.12     3127.88     66.82 o 
   7   9   5     2640.05     2562.75     59.35 o 
   8   9   5        8.02        2.42     10.59 o 
   9   9   5      156.37      145.30     21.43 o 
  10   9   5     7236.60     7225.95    188.88 o 
  11   9   5     1138.40     1193.24     59.44 o 
  12   9   5     1388.09     1348.02     65.46 o 
  13   9   5      371.43      447.61     44.74 o 
  14   9   5      284.01      270.57     50.47 o 
  -9  10   5      112.16      104.97     31.93 o 
  -8  10   5     2107.51     2134.81    109.71 o 
  -7  10   5     1427.35     1553.65     67.89 o 
  -6  10   5      694.85      702.01     46.08 o 
  -5  10   5     6766.30     6486.77    151.72 o 
  -4  10   5     1563.02     1439.22     56.77 o 
  -3  10   5      111.61      148.77     26.28 o 
  -2  10   5     3418.06     3511.37     74.64 o 
  -1  10   5     8805.48     8792.39    149.27 o 
   0  10   5      477.04      479.33     24.94 o 
   1  10   5    22085.93    21837.01    310.13 o 
   2  10   5     8580.04     8114.33    127.78 o 
   3  10   5      540.90      598.78     34.25 o 
   4  10   5      965.67      925.78     30.42 o 
   5  10   5     1573.73     1706.32     42.25 o 
   6  10   5     5153.71     5122.63    109.56 o 
   7  10   5     1576.50     1370.15     45.79 o 
   8  10   5      750.05      796.03     38.33 o 
   9  10   5       12.06      -22.39     14.93 o 
  10  10   5     2061.62     1966.13     77.42 o 
  11  10   5      772.33      797.35     89.05 o 
  12  10   5       12.07       13.30     22.23 o 
  13  10   5      647.55      594.42     51.33 o 
  14  10   5     6052.03     6394.39    230.00 o 
  -8  11   5        7.62        2.49     27.12 o 
  -7  11   5      839.58      877.26     81.02 o 
  -6  11   5     4114.06     4257.73    134.99 o 
  -5  11   5      238.70      270.29     30.12 o 
  -4  11   5      922.09      776.09     46.64 o 
  -3  11   5     3947.62     3835.67    102.75 o 
  -2  11   5     1092.12     1016.01     49.63 o 
  -1  11   5      595.18      519.48     29.03 o 
   0  11   5      953.63      902.98     32.22 o 
   1  11   5      111.13      107.77     14.31 o 
   2  11   5     8645.19     8060.18    137.16 o 
   3  11   5      871.82      902.73     42.61 o 
   4  11   5      220.62      156.25     22.91 o 
   5  11   5     7985.23     8327.50    154.07 o 
   6  11   5     9566.80     9270.83    229.65 o 
   7  11   5      378.64      440.41     56.95 o 
   8  11   5     8148.57     7592.59    454.74 o 
   9  11   5      173.27      255.15     32.07 o 
  10  11   5      267.62      246.15     33.81 o 
  11  11   5      154.34      142.09     29.95 o 
  12  11   5     4689.66     4655.61    144.54 o 
  13  11   5        0.25      -17.47     23.02 o 
  -7  12   5      558.84      546.29     52.99 o 
  -6  12   5     3078.41     3042.33    111.16 o 
  -5  12   5     1216.69     1169.93     69.24 o 
  -4  12   5       52.90       65.82     21.38 o 
  -3  12   5      135.13      158.82     25.40 o 
  -2  12   5     7196.32     7173.99    169.66 o 
  -1  12   5     3771.58     3795.71    171.54 o 
   0  12   5     4820.66     4839.58     95.92 o 
   1  12   5     1523.56     1471.94     43.84 o 
   2  12   5     1436.69     1375.20     42.11 o 
   3  12   5      510.85      476.14     29.58 o 
   4  12   5     6869.80     6953.43    152.77 o 
   5  12   5      122.81      211.06     37.20 o 
   6  12   5     8498.93     8264.46    155.15 o 
   7  12   5        7.02       55.95     44.11 o 
   8  12   5      148.61      126.21     33.89 o 
   9  12   5      832.24      949.74     73.04 o 
  10  12   5     7988.95     7613.23    328.00 o 
  11  12   5        0.97       34.66     24.48 o 
  12  12   5     2170.07     2105.47     88.94 o 
  13  12   5       54.56      125.15     33.18 o 
  -6  13   5        2.67        1.70     25.63 o 
  -5  13   5      692.01      656.06     55.71 o 
  -4  13   5     3922.26     3940.55    129.34 o 
  -3  13   5      293.79      285.25     37.34 o 
  -2  13   5     3088.76     3248.31    109.54 o 
  -1  13   5     2634.15     2578.25     81.82 o 
   0  13   5       29.29       57.17     18.52 o 
   1  13   5     1082.64      940.67     44.23 o 
   2  13   5    10485.89    10354.16    177.42 o 
   3  13   5     1206.06     1273.63     44.95 o 
   4  13   5     3234.60     3315.95     79.49 o 
   5  13   5     3323.82     3463.54    100.03 o 
   6  13   5     7649.26     7641.55    246.21 o 
   7  13   5      214.44      156.43     39.76 o 
   8  13   5     6954.67     6699.15    225.84 o 
   9  13   5       39.75       57.07     35.16 o 
  10  13   5     1490.94     1331.60     68.50 o 
  11  13   5       73.80       66.96     36.49 o 
  12  13   5      909.36      943.53     66.30 o 
  -4  14   5     2562.36     2247.95     94.46 o 
  -3  14   5       77.03       65.04     35.59 o 
  -2  14   5     2852.75     2842.48    103.10 o 
  -1  14   5      652.47      646.29     55.92 o 
   0  14   5     4411.46     4258.37    131.12 o 
   1  14   5        2.01      -11.94     19.29 o 
   2  14   5      618.36      603.77     55.92 o 
   3  14   5     1078.60     1026.09     73.49 o 
   4  14   5      557.50      477.30     41.38 o 
   5  14   5      999.64      976.77     70.05 o 
   6  14   5    10646.38    10777.51    472.57 o 
   7  14   5      474.31      455.55     53.43 o 
   8  14   5      907.15      886.56     75.28 o 
   9  14   5      680.66      766.56     70.32 o 
  10  14   5      349.98      391.96     43.90 o 
  11  14   5        4.05       24.24     31.38 o 
  -3  15   5        2.33       14.43     25.52 o 
  -2  15   5     5067.80     5023.68    154.94 o 
  -1  15   5       94.04      106.57     29.68 o 
   0  15   5     1434.48     1490.11    101.30 o 
   1  15   5       84.89       74.03     27.17 o 
   2  15   5     2472.09     2361.84    106.35 o 
   3  15   5      340.51      392.23    103.72 o 
   4  15   5     1520.71     1416.44    126.67 o 
   5  15   5       30.37       -3.07     39.25 o 
   6  15   5     1191.18      971.46    115.85 o 
   7  15   5      212.63      404.93     79.23 o 
   8  15   5      610.40      617.26     94.29 o 
   9  15   5      407.83      323.14     77.26 o 
  10  15   5     3154.57     3489.03    216.35 o 
  -1  16   5        3.90       12.08     26.47 o 
   0  16   5      711.41      801.81     60.57 o 
   1  16   5      133.18      144.37     31.75 o 
   2  16   5     3839.17     4018.38    152.24 o 
   3  16   5      574.52      550.38     93.70 o 
   4  16   5      778.01      716.37    103.50 o 
   5  16   5        0.90      -14.33     42.03 o 
   6  16   5      529.87      633.27     99.84 o 
   7  16   5       96.41       23.61     50.58 o 
   8  16   5     4833.15     4734.73    267.37 o 
   9  16   5       38.86       -0.73     49.48 o 
   3  17   5        1.32       45.10     53.65 o 
   4  17   5     2991.59     2996.32    202.61 o 
   5  17   5      285.99      309.40     80.77 o 
   6  17   5     4778.63     4802.85    273.95 o 
  -8 -15   6      247.26      231.26     69.00 o 
  -7 -15   6     2031.90     1794.98    146.33 o 
  -6 -15   6      567.87      547.60     91.00 o 
  -5 -15   6     1780.46     1691.34    141.72 o 
  -4 -15   6        0.80      -50.80     35.74 o 
  -3 -15   6        0.43      -46.85     35.01 o 
  -2 -15   6     1587.19     1294.09    121.11 o 
  -1 -15   6     1783.23     1623.07    137.56 o 
   0 -15   6      611.35      516.51     69.69 o 
  -9 -14   6     3412.25     3307.47    205.97 o 
  -8 -14   6      144.92      161.46     57.45 o 
  -7 -14   6     2980.00     2964.38    189.23 o 
  -6 -14   6      664.07      669.45     94.14 o 
  -5 -14   6       58.45       82.30     45.10 o 
  -4 -14   6      178.54      156.85     56.72 o 
  -3 -14   6     4560.36     4514.14    247.93 o 
  -2 -14   6      328.44      219.27     60.52 o 
  -1 -14   6      973.60      882.58    108.69 o 
   0 -14   6      179.43      217.38     43.22 o 
   1 -14   6       86.09      120.25     45.61 o 
   2 -14   6       79.04       75.48     59.31 o 
   3 -14   6     4675.56     4763.53    250.12 o 
 -11 -13   6     1783.57     1660.50    136.32 o 
 -10 -13   6       32.92       23.17     42.61 o 
  -9 -13   6     4687.81     4218.34    233.16 o 
  -8 -13   6      475.94      523.63     80.33 o 
  -7 -13   6      240.19      160.34     40.39 o 
  -6 -13   6     1702.40     1829.80     98.30 o 
  -5 -13   6     2855.00     2688.70    121.48 o 
  -4 -13   6      966.08      953.28     96.59 o 
  -3 -13   6     6945.19     6224.48    305.82 o 
  -2 -13   6      209.90      182.88     54.16 o 
  -1 -13   6      176.34      310.72     58.47 o 
   0 -13   6       37.99       61.50     29.83 o 
   1 -13   6     6369.60     6414.04    224.15 o 
   2 -13   6      407.13      541.51     61.23 o 
   3 -13   6     2833.22     2785.23    130.44 o 
   4 -13   6      145.99      236.23     48.25 o 
 -11 -12   6     3589.24     3639.74    211.38 o 
 -10 -12   6      266.21      297.41     64.03 o 
  -9 -12   6      268.17      293.06     44.89 o 
  -8 -12   6       43.43       40.26     29.23 o 
  -7 -12   6     5957.47     5818.69    318.13 o 
  -6 -12   6      296.80      257.57     48.20 o 
  -5 -12   6     7598.83     7419.98    241.96 o 
  -4 -12   6     1196.01     1173.89     74.47 o 
  -3 -12   6       29.65       -2.28     25.04 o 
  -2 -12   6     7686.83     7914.06    256.04 o 
  -1 -12   6    10096.76    10034.76    251.69 o 
   0 -12   6        6.07       18.84     23.94 o 
   1 -12   6     3680.07     3546.52    143.31 o 
   2 -12   6     3155.92     3077.40    131.99 o 
   3 -12   6      609.17      590.30     61.14 o 
   4 -12   6     1398.95     1448.46     89.67 o 
   5 -12   6     8064.61     7835.59    329.64 o 
   6 -12   6      111.68      139.77     41.84 o 
 -12 -11   6        3.22       51.97     43.78 o 
 -11 -11   6      560.61      446.08     74.11 o 
 -10 -11   6      556.18      498.70     74.55 o 
  -9 -11   6     4506.50     4165.18    155.13 o 
  -8 -11   6     2725.49     2542.55    110.42 o 
  -7 -11   6     3399.29     3185.69    127.18 o 
  -6 -11   6     5115.17     4818.30    168.97 o 
  -5 -11   6     3076.32     2789.01    115.07 o 
  -4 -11   6     1112.38     1142.66     69.50 o 
  -3 -11   6     3485.59     3067.58    123.41 o 
  -2 -11   6      234.29      218.75     35.10 o 
  -1 -11   6     2152.26     2287.68     76.99 o 
   0 -11   6     4238.63     3887.76    101.27 o 
   1 -11   6      518.56      471.77     35.04 o 
   2 -11   6     8040.60     8004.79    289.30 o 
   3 -11   6      884.62      947.29     56.96 o 
   4 -11   6      285.42      268.39     43.69 o 
   5 -11   6     2610.49     2470.09    270.15 o 
   6 -11   6     3355.46     3356.53    147.47 o 
   7 -11   6      334.79      302.48     51.25 o 
 -13 -10   6      242.84      190.65     41.66 o 
 -12 -10   6      604.73      522.99     57.33 o 
 -11 -10   6    12520.92    12214.71    518.95 o 
 -10 -10   6      291.24      282.50     58.98 o 
  -9 -10   6     1210.86     1060.71     93.26 o 
  -8 -10   6      443.82      462.89     65.93 o 
  -7 -10   6     2154.45     2067.99     91.89 o 
  -6 -10   6      575.82      576.33     42.51 o 
  -5 -10   6    11367.40    10976.97    277.30 o 
  -4 -10   6     1724.74     1635.35     66.50 o 
  -3 -10   6      141.52      137.46     25.71 o 
  -2 -10   6    13253.12    13397.77    267.75 o 
  -1 -10   6      995.49      965.10     43.27 o 
   0 -10   6      663.45      700.61     37.82 o 
   1 -10   6     3293.04     3056.20     84.34 o 
   2 -10   6      868.72      907.40     44.65 o 
   3 -10   6       36.77       68.54     22.19 o 
   4 -10   6     2670.88     2420.07     88.47 o 
   5 -10   6      370.28      339.58     37.57 o 
   6 -10   6     2023.00     1903.84     81.60 o 
   7 -10   6     2774.53     2915.22    134.20 o 
   8 -10   6      774.77      887.16     80.55 o 
 -13  -9   6     1989.69     1964.53    102.23 o 
 -12  -9   6       31.33       33.47     25.99 o 
 -11  -9   6     2799.02     2768.93    165.11 o 
 -10  -9   6      382.56      438.11     64.25 o 
  -9  -9   6       81.57       80.18     36.55 o 
  -8  -9   6       25.91        6.33     21.39 o 
  -7  -9   6     2333.59     2370.81    101.60 o 
  -6  -9   6     2449.76     2364.22    115.44 o 
  -5  -9   6     4641.35     4380.58    121.86 o 
  -4  -9   6      489.04      584.60     39.97 o 
  -3  -9   6      422.87      501.05     27.03 o 
  -2  -9   6      550.13      558.85     31.48 o 
  -1  -9   6    10706.00    10351.14    188.82 o 
   0  -9   6     5886.64     6066.27    121.42 o 
   1  -9   6     4438.29     4315.57     94.53 o 
   2  -9   6    19859.89    19146.55    373.07 o 
   3  -9   6      348.91      351.57     29.40 o 
   4  -9   6     2093.32     1975.48     67.17 o 
   5  -9   6     5893.62     5746.91    202.79 o 
   6  -9   6     1014.74     1089.46     68.97 o 
   7  -9   6      449.48      443.81     44.23 o 
   8  -9   6     3318.52     3417.96    148.28 o 
   9  -9   6      541.28      453.22     86.03 o 
 -13  -8   6      237.61      274.69     43.39 o 
 -12  -8   6     1215.25     1154.52     71.50 o 
 -11  -8   6       61.25       83.14     28.01 o 
 -10  -8   6     2075.28     2084.06    130.83 o 
  -9  -8   6     2349.40     2305.05     97.30 o 
  -8  -8   6      217.09      264.18     51.05 o 
  -7  -8   6     3419.27     3315.46    228.30 o 
  -6  -8   6     6825.22     6853.23    237.19 o 
  -5  -8   6       10.67       64.80     15.49 o 
  -4  -8   6       21.53       79.49     33.30 o 
  -3  -8   6    14779.65    14505.98    327.02 o 
  -2  -8   6     3928.12     4079.15     97.64 o 
  -1  -8   6     5739.85     5866.27    114.04 o 
   0  -8   6     6689.84     6685.62    180.96 o 
   1  -8   6      110.37      149.76     16.92 o 
   2  -8   6     4738.81     5055.15    152.34 o 
   3  -8   6     8906.90     8899.24    254.28 o 
   4  -8   6     1702.47     1666.18     57.62 o 
   5  -8   6     2267.71     2120.17     68.96 o 
   6  -8   6    11249.40    11251.91    275.35 o 
   7  -8   6     1999.81     1838.44     76.44 o 
   8  -8   6     2949.71     3257.74    112.69 o 
   9  -8   6     1478.77     1438.02     74.03 o 
 -14  -7   6     2796.96     2899.96    129.57 o 
 -13  -7   6      602.74      591.94     59.00 o 
 -12  -7   6      962.45      906.18     78.90 o 
 -11  -7   6     2740.31     2747.12    112.22 o 
 -10  -7   6     2886.07     2673.46    187.00 o 
  -9  -7   6     1819.47     1811.56    107.04 o 
  -8  -7   6      178.84      234.47     31.89 o 
  -7  -7   6     3277.09     3030.68    166.65 o 
  -6  -7   6    10168.82     9794.64    229.13 o 
  -5  -7   6     2221.10     2143.85     58.75 o 
  -4  -7   6      217.71      218.70     15.79 o 
  -3  -7   6     3795.34     3752.65     78.51 o 
  -2  -7   6     3409.63     3316.12     62.82 o 
  -1  -7   6     2188.10     2234.65     55.00 o 
   0  -7   6       61.38       72.41     10.78 o 
   1  -7   6     2223.02     2077.60     52.31 o 
   2  -7   6    10300.83    10064.20    182.56 o 
   3  -7   6      152.38      178.06     18.09 o 
   4  -7   6     9743.59     9661.64    180.30 o 
   5  -7   6       73.69       66.92     18.94 o 
   6  -7   6     1139.58     1286.43     58.92 o 
   7  -7   6       92.68      109.89     24.74 o 
   8  -7   6      684.29      669.53     59.49 o 
   9  -7   6       75.99       79.84     27.06 o 
  10  -7   6     7640.47     7862.95    216.83 o 
 -14  -6   6     1025.78     1147.95     65.68 o 
 -13  -6   6     4789.31     4948.10    143.08 o 
 -12  -6   6     1282.88     1268.65     68.51 o 
 -11  -6   6     1756.51     1772.81     63.35 o 
 -10  -6   6    17068.52    16727.96    315.70 o 
  -9  -6   6     8006.03     7732.14    271.34 o 
  -8  -6   6     2131.16     2342.96    116.65 o 
  -7  -6   6    11700.29    12029.85    273.80 o 
  -6  -6   6     7844.07     8241.85    193.68 o 
  -5  -6   6     1436.99     1493.32     44.68 o 
  -4  -6   6     4590.96     4712.22     91.50 o 
  -3  -6   6     4355.58     4236.47     83.16 o 
  -2  -6   6     3710.99     4102.95     81.49 o 
  -1  -6   6    14373.28    14654.53    286.22 o 
   0  -6   6     1113.11     1020.55     29.54 o 
   1  -6   6      342.80      337.76     18.16 o 
   2  -6   6    15608.71    15440.98    242.01 o 
   3  -6   6      574.46      540.56     25.01 o 
   4  -6   6       13.85       12.99     10.07 o 
   5  -6   6        7.07       13.80     14.90 o 
   6  -6   6     9504.39     9423.67    200.11 o 
   7  -6   6      616.75      569.84     42.43 o 
   8  -6   6     5138.15     5161.56    148.40 o 
   9  -6   6      136.52      136.69     28.92 o 
  10  -6   6     1295.35     1269.13    134.83 o 
  11  -6   6        2.78       26.97     30.66 o 
 -14  -5   6     3161.13     3117.39    107.62 o 
 -13  -5   6      897.57      936.45     80.83 o 
 -12  -5   6     2349.22     2519.21     71.41 o 
 -11  -5   6      580.95      721.15     35.42 o 
 -10  -5   6     1454.64     1408.19     46.71 o 
  -9  -5   6     3033.54     3036.29     74.68 o 
  -8  -5   6     6516.15     6428.03    132.86 o 
  -7  -5   6      279.00      368.33     26.25 o 
  -6  -5   6    42674.13    43151.79    976.79 o 
  -5  -5   6     1938.30     1919.15     49.71 o 
  -4  -5   6     5131.52     4961.68     92.36 o 
  -3  -5   6     3634.66     3606.47    105.21 o 
  -2  -5   6     4872.69     5048.52     93.14 o 
  -1  -5   6      808.97      779.37     22.76 o 
   0  -5   6    17946.57    19020.36    248.97 o 
   1  -5   6     1130.49     1346.23     36.64 o 
   2  -5   6     2328.15     2103.08     45.41 o 
   3  -5   6       68.30       73.61     13.93 o 
   4  -5   6     7998.00     7951.01    134.30 o 
   5  -5   6     1880.83     1842.45     51.41 o 
   6  -5   6    32582.27    32745.87    612.02 o 
   7  -5   6      151.60      177.56     22.52 o 
   8  -5   6      521.65      501.81     41.00 o 
   9  -5   6       77.24      160.14     27.83 o 
  10  -5   6     6522.66     6830.76    188.78 o 
  11  -5   6       11.72       34.06     25.85 o 
 -14  -4   6     2938.54     2893.75    127.82 o 
 -13  -4   6      421.51      442.33     34.51 o 
 -12  -4   6      574.02      486.68     29.51 o 
 -11  -4   6      654.75      831.56     34.75 o 
 -10  -4   6     4666.99     5214.62     94.73 o 
  -9  -4   6      219.88      301.07     20.15 o 
  -8  -4   6      822.90      752.08     27.97 o 
  -7  -4   6     1293.41     1362.19     35.67 o 
  -6  -4   6     4164.85     4407.39     82.37 o 
  -5  -4   6     2329.59     2554.53     47.16 o 
  -4  -4   6     6485.08     6689.35    130.59 o 
  -3  -4   6      975.12     1237.12     32.49 o 
  -2  -4   6    37768.51    38563.48    620.33 o 
  -1  -4   6      368.53      649.34     20.37 o 
   0  -4   6    12239.13    12948.40    198.55 o 
   1  -4   6    15340.66    16102.35    199.28 o 
   2  -4   6    14937.94    14791.57    210.88 o 
   3  -4   6       14.19       53.57      8.55 o 
   4  -4   6     6255.28     6339.13    109.28 o 
   5  -4   6        4.06       93.92     13.47 o 
   6  -4   6     4296.81     4155.44    107.84 o 
   7  -4   6     1844.26     1807.56     58.70 o 
   8  -4   6     7397.51     7221.56    185.85 o 
   9  -4   6      345.30      360.56     51.31 o 
  10  -4   6     5520.76     5489.37    135.75 o 
  11  -4   6     1238.65     1186.02     54.13 o 
  12  -4   6      653.82      721.69     49.45 o 
 -14  -3   6        2.40      -12.39     19.19 o 
 -13  -3   6      304.06      299.63     26.00 o 
 -12  -3   6      199.04      189.65     30.10 o 
 -11  -3   6        4.96        4.97     11.91 o 
 -10  -3   6     4753.67     4888.38     98.21 o 
  -9  -3   6     1736.53     1851.67     47.06 o 
  -8  -3   6     1194.21     1444.50     35.04 o 
  -7  -3   6      555.19      568.74     23.88 o 
  -6  -3   6    11098.58    10788.57    202.60 o 
  -5  -3   6       55.64       61.13      8.34 o 
  -4  -3   6    21070.58    22148.39    354.46 o 
  -3  -3   6     6330.71     6709.70    198.41 o 
  -2  -3   6     1036.84     1108.72     25.79 o 
  -1  -3   6     1056.43     1233.25     27.60 o 
   0  -3   6    19889.65    20031.42    297.76 o 
   1  -3   6     5096.98     5774.56     94.11 o 
   2  -3   6    29292.04    29816.38    554.77 o 
   3  -3   6     8143.13     8415.75    117.03 o 
   4  -3   6     1212.15     1185.64     31.09 o 
   5  -3   6     1350.94     1483.96     40.90 o 
   6  -3   6     1554.27     1448.03     42.21 o 
   7  -3   6      175.51      127.56     16.81 o 
   8  -3   6     3079.91     3107.02    104.88 o 
   9  -3   6      241.99      238.24     25.74 o 
  10  -3   6        5.13      -22.58     15.76 o 
  11  -3   6       15.43       27.78     19.74 o 
  12  -3   6      538.85      527.83     42.06 o 
 -14  -2   6     1511.38     1508.17     53.20 o 
 -13  -2   6       38.80       56.28     18.86 o 
 -12  -2   6     1391.48     1441.74     58.69 o 
 -11  -2   6     1243.45     1221.88     41.02 o 
 -10  -2   6     2114.05     2113.67     76.02 o 
  -9  -2   6     8702.03     8300.43    149.15 o 
  -8  -2   6    10389.56    11000.99    178.08 o 
  -7  -2   6       69.90       66.23      8.99 o 
  -6  -2   6    18424.08    17991.41    267.39 o 
  -5  -2   6     6898.47     7088.41    120.16 o 
  -4  -2   6      221.24      248.35     16.30 o 
  -3  -2   6     6789.01     7390.66    240.09 o 
  -1  -2   6    13223.71    12313.81    313.93 o 
   0  -2   6    22191.07    22418.18    328.82 o 
   1  -2   6     5685.31     5519.58     87.98 o 
   2  -2   6      415.39      524.27     19.91 o 
   3  -2   6     2395.15     2661.71     43.08 o 
   4  -2   6    19720.26    20213.45    283.93 o 
   5  -2   6        7.33        3.56      7.21 o 
   6  -2   6     6972.68     6616.46    113.97 o 
   7  -2   6     2302.84     2278.39     52.12 o 
   8  -2   6       27.00        5.85     12.17 o 
   9  -2   6      716.12      727.09     39.02 o 
  10  -2   6     7682.21     7679.32    172.14 o 
  11  -2   6        6.47       -9.15     20.21 o 
  12  -2   6     1267.67     1329.27     66.78 o 
  13  -2   6      676.45      751.33     58.86 o 
 -14  -1   6     5197.62     5408.64    184.95 o 
 -13  -1   6      424.04      425.13     33.66 o 
 -12  -1   6      577.79      519.16     34.37 o 
 -11  -1   6      510.37      523.84     29.62 o 
 -10  -1   6     7437.31     7032.83    132.74 o 
  -9  -1   6     1355.53     1327.63     38.87 o 
  -8  -1   6     8652.74     8806.41    141.59 o 
  -7  -1   6       43.22       66.90      8.79 o 
  -6  -1   6     5024.97     5508.24     89.23 o 
  -5  -1   6      988.36      991.79     21.32 o 
  -4  -1   6    12782.95    12517.67    224.55 o 
  -3  -1   6      178.16      224.85     45.17 o 
  -2  -1   6    20400.28    18060.57    622.08 o 
  -1  -1   6    10659.36    11084.71    395.79 o 
   0  -1   6    14202.15    16035.66    613.06 o 
   1  -1   6     4142.13     4156.94     72.38 o 
   2  -1   6    40992.35    41256.98    603.47 o 
   3  -1   6     6093.00     5951.19     83.37 o 
   4  -1   6    24060.81    24080.54    334.27 o 
   5  -1   6     1459.11     1623.08     37.33 o 
   6  -1   6     2283.64     2364.47     55.15 o 
   7  -1   6      116.89      144.48     16.00 o 
   8  -1   6    13321.59    12972.09    258.82 o 
   9  -1   6     2310.23     2311.96     69.04 o 
  10  -1   6     8359.98     7863.80    201.51 o 
  11  -1   6      939.88      847.36     54.63 o 
  12  -1   6     1736.97     1844.50     78.30 o 
  13  -1   6       41.93       68.04     26.75 o 
 -13   0   6       89.97      119.98     34.87 o 
 -12   0   6     3376.48     3241.73     87.47 o 
 -11   0   6       50.43       53.69     19.36 o 
 -10   0   6     2737.10     2485.62     61.04 o 
  -9   0   6       17.70       54.83     12.51 o 
  -8   0   6     1889.75     2041.59     44.50 o 
  -7   0   6     1985.38     1884.71     40.53 o 
  -6   0   6    19902.69    20763.82    284.47 o 
  -5   0   6     2163.28     2249.24     36.81 o 
  -4   0   6     2478.94     2472.81     45.29 o 
  -3   0   6      186.75      153.57     26.90 o 
  -2   0   6    10445.65    10892.33    387.60 o 
  -1   0   6       65.53      123.38     23.10 o 
   0   0   6    10860.74    10020.84    253.11 o 
   2   0   6    20823.64    21522.24    358.08 o 
   3   0   6      479.15      581.56     16.74 o 
   4   0   6        1.46       40.32      7.16 o 
   5   0   6     2378.65     2378.30     47.89 o 
   6   0   6     8479.75     8294.83    136.60 o 
   7   0   6      119.04      118.14     14.15 o 
   8   0   6     9879.03     9659.79    176.87 o 
   9   0   6     1559.53     1649.39     55.20 o 
  10   0   6      353.45      354.51     34.43 o 
  11   0   6       45.27       68.75     22.63 o 
  12   0   6     6033.80     5895.98    179.42 o 
  13   0   6     2881.27     2995.39    106.93 o 
 -13   1   6       10.88       14.91     16.66 o 
 -12   1   6     1698.57     1727.11     59.90 o 
 -11   1   6     1242.09     1203.36     47.25 o 
 -10   1   6     4456.64     4467.17     94.02 o 
  -9   1   6      295.19      364.33     22.61 o 
  -8   1   6    10575.97    10451.57    154.37 o 
  -7   1   6     1060.51      870.69     23.20 o 
  -6   1   6     5952.62     5931.89     89.24 o 
  -5   1   6      732.97      744.60     17.38 o 
  -4   1   6     2268.42     1981.03     38.55 o 
  -3   1   6      111.38      182.93     10.63 o 
  -2   1   6    41994.21    42604.07   1430.62 o 
  -1   1   6      131.16      180.10     27.34 o 
   0   1   6    16328.77    17793.11    355.97 o 
   2   1   6      119.41      263.91     12.89 o 
   3   1   6     2167.18     1860.48     31.64 o 
   4   1   6     9743.61     9850.39    133.45 o 
   5   1   6      700.46      733.82     29.65 o 
   6   1   6     8022.28     8329.94    162.69 o 
   7   1   6      696.75      832.33     36.09 o 
   8   1   6      752.55      698.19     30.65 o 
   9   1   6      993.88      941.79     56.02 o 
  10   1   6     4760.17     4509.15    128.12 o 
  11   1   6      170.19      195.40     28.31 o 
  12   1   6     2551.26     2444.45    126.24 o 
  13   1   6      857.63      893.25     85.92 o 
  14   1   6      300.64      286.31     41.46 o 
 -13   2   6      196.98      256.05     30.16 o 
 -12   2   6       18.56       23.46     16.51 o 
 -11   2   6     1476.29     1550.39     54.97 o 
 -10   2   6    10317.52    10081.90    184.06 o 
  -9   2   6     1177.42     1151.11     34.67 o 
  -8   2   6     6564.86     6681.54    107.95 o 
  -7   2   6      971.78      895.07     26.83 o 
  -6   2   6        5.51       26.00     10.54 o 
  -5   2   6     1534.86     1697.37     31.66 o 
  -4   2   6    27861.34    27786.47    374.22 o 
  -3   2   6     1254.24     1327.08     34.41 o 
  -2   2   6    27207.60    26966.88    542.50 o 
  -1   2   6      214.57      371.51     33.37 o 
   0   2   6      760.80      718.75     17.49 o 
   1   2   6     2186.85     2632.25     62.95 o 
   2   2   6    51056.93    49237.15    855.15 o 
   3   2   6     5669.75     5568.30     71.83 o 
   4   2   6    26428.36    27789.52    357.65 o 
   5   2   6      458.68      447.30     15.77 o 
   6   2   6     2716.56     2472.68     52.60 o 
   7   2   6     2887.68     2899.92     64.77 o 
   8   2   6    23820.82    22637.86    347.72 o 
   9   2   6        6.77      -16.48     11.35 o 
  10   2   6       66.82       50.17     28.90 o 
  11   2   6       32.95       24.96     23.73 o 
  12   2   6     1540.77     1670.83     71.68 o 
  13   2   6        2.23       -4.63     20.29 o 
  14   2   6     2665.03     2815.19    163.30 o 
 -12   3   6     1322.29     1379.45     55.72 o 
 -11   3   6        1.32      -20.34     13.56 o 
 -10   3   6     5713.53     5495.39    113.89 o 
  -9   3   6     1276.43     1233.81     37.33 o 
  -8   3   6      107.75      141.22     14.85 o 
  -7   3   6      166.34      187.76     15.08 o 
  -6   3   6     6895.64     7104.84    107.35 o 
  -5   3   6     1444.94     1485.41     31.95 o 
  -4   3   6    20206.68    19871.21    271.65 o 
  -3   3   6       50.46       18.91      4.34 o 
  -2   3   6    18058.91    17352.61    276.11 o 
  -1   3   6      136.51      100.64      7.11 o 
   0   3   6    44538.66    44520.35   1079.54 o 
   1   3   6    14495.06    15672.54    177.09 o 
   2   3   6    30749.77    32641.61    406.57 o 
   3   3   6     3963.24     4375.16     73.53 o 
   4   3   6     3492.37     3201.23     49.69 o 
   5   3   6        2.26       11.92      6.09 o 
   6   3   6    30993.14    31783.98    506.72 o 
   7   3   6     2306.20     2342.73     55.43 o 
   8   3   6     2386.88     2353.27     58.04 o 
   9   3   6     3774.49     3846.76     85.67 o 
  10   3   6     6880.48     6677.05    149.96 o 
  11   3   6     4188.50     4102.45    122.26 o 
  12   3   6     6232.70     6215.78    170.89 o 
  13   3   6      845.55      818.77     56.83 o 
  14   3   6      225.53      284.77     39.34 o 
 -12   4   6     1591.32     1599.62     61.98 o 
 -11   4   6      101.11      197.33     39.80 o 
 -10   4   6     3039.61     3098.82     79.58 o 
  -9   4   6      538.42      566.85     32.24 o 
  -8   4   6     9288.29     8999.83    165.93 o 
  -7   4   6      360.83      420.81     22.13 o 
  -6   4   6      586.21      567.18     21.20 o 
  -5   4   6      577.62      513.63     17.83 o 
  -4   4   6     1085.85     1238.83     26.46 o 
  -3   4   6     5274.00     5470.95    104.77 o 
  -2   4   6    26582.26    26689.17    360.84 o 
  -1   4   6     2979.72     3263.36     47.59 o 
   0   4   6       72.18      240.06     10.51 o 
   1   4   6     2857.14     2736.36     38.85 o 
   2   4   6    10445.62    11739.32    143.27 o 
   3   4   6     1948.55     1931.79     32.07 o 
   4   4   6    24206.91    24658.97    337.31 o 
   5   4   6     7584.34     7856.44    116.29 o 
   6   4   6     8988.24     9363.21    166.09 o 
   7   4   6     5845.27     5625.85    108.98 o 
   8   4   6       52.85      119.53     17.55 o 
   9   4   6     1328.36     1336.51     43.30 o 
  10   4   6     2856.92     2822.05     79.57 o 
  11   4   6      790.93      803.41     50.64 o 
  12   4   6     3715.81     3606.62    114.44 o 
  13   4   6      518.69      518.40     46.39 o 
  14   4   6       19.01       32.66     24.53 o 
 -12   5   6     3028.49     2971.89    100.45 o 
 -11   5   6        2.32      -12.38     13.84 o 
 -10   5   6    13547.12    13622.19    277.28 o 
  -9   5   6      387.48      409.43     34.01 o 
  -8   5   6     5107.73     4695.02    100.36 o 
  -7   5   6     1384.37     1432.86     44.48 o 
  -6   5   6    19266.03    18042.02    286.67 o 
  -5   5   6       11.20       24.85      7.83 o 
  -4   5   6     5991.75     6079.60    102.96 o 
  -3   5   6      814.07      828.95     23.12 o 
  -2   5   6      935.22      937.35     50.40 o 
  -1   5   6     6442.55     5795.99     80.84 o 
   0   5   6    37795.04    38581.07    485.33 o 
   1   5   6     1885.32     2095.00     36.36 o 
   2   5   6    27578.67    30454.24    381.73 o 
   3   5   6     3987.26     4619.27     69.39 o 
   4   5   6     1482.94     1429.67     26.17 o 
   5   5   6    13657.55    13655.85    193.16 o 
   6   5   6     4286.12     4125.80     73.66 o 
   7   5   6     2965.44     2919.81     58.12 o 
   8   5   6     1940.98     1993.51     52.50 o 
   9   5   6    10335.62    10357.17    190.40 o 
  10   5   6     1483.19     1374.97     51.22 o 
  11   5   6     9126.46     8513.52    215.43 o 
  12   5   6       70.26       84.63     23.62 o 
  13   5   6        9.56       21.67     21.41 o 
  14   5   6      805.14      780.52    107.20 o 
 -11   6   6      572.31      670.79     67.95 o 
 -10   6   6      514.46      585.51     42.09 o 
  -9   6   6     1422.11     1338.97     56.92 o 
  -8   6   6      461.89      457.58     30.23 o 
  -7   6   6       83.27       90.10     17.02 o 
  -6   6   6    24235.44    23447.75    424.73 o 
  -5   6   6      135.23      134.60     15.76 o 
  -4   6   6     5119.52     5064.20    101.50 o 
  -3   6   6     2409.98     2412.75     50.29 o 
  -2   6   6       24.50       21.94      9.39 o 
  -1   6   6      843.55      884.42     21.23 o 
   0   6   6    17607.00    16306.18    212.94 o 
   1   6   6     7256.05     8325.56    114.34 o 
   2   6   6       23.85       78.66      6.40 o 
   3   6   6     2309.26     2385.08     37.58 o 
   4   6   6     8382.64     8853.36    123.44 o 
   5   6   6      376.83      383.38     16.44 o 
   6   6   6    14119.41    13989.05    199.88 o 
   7   6   6     7659.63     7491.40    124.11 o 
   8   6   6     1455.51     1501.97     60.32 o 
   9   6   6     2462.87     2425.43     62.88 o 
  10   6   6     4191.84     4335.89    124.79 o 
  11   6   6     2476.20     2189.49     80.88 o 
  12   6   6     2452.77     2267.68     84.95 o 
  13   6   6     1523.05     1375.29     82.66 o 
  14   6   6        0.48      -15.24     21.34 o 
 -11   7   6       80.53       37.36     28.03 o 
 -10   7   6     2939.31     2894.29     90.76 o 
  -9   7   6       17.15       -0.04     19.12 o 
  -8   7   6     3476.24     3710.17    100.42 o 
  -7   7   6      206.54      177.77     21.09 o 
  -6   7   6     2721.29     2454.91     64.32 o 
  -5   7   6     5496.10     5007.64    110.98 o 
  -4   7   6      783.58      737.41     27.98 o 
  -3   7   6     1458.60     1486.90     49.64 o 
  -2   7   6    11471.96    11635.60    170.24 o 
  -1   7   6       86.88      100.39     10.57 o 
   0   7   6     3745.83     3775.74     60.02 o 
   1   7   6     4713.65     4783.35    100.43 o 
   2   7   6     3165.78     3005.65     69.42 o 
   3   7   6     3265.81     3378.52     57.78 o 
   4   7   6    12802.25    13321.16    187.09 o 
   5   7   6     2908.06     2962.57     50.36 o 
   6   7   6       92.72      109.83     11.57 o 
   7   7   6    14958.42    14962.51    214.65 o 
   8   7   6     5557.95     5625.10     99.08 o 
   9   7   6     3463.00     3542.71     82.25 o 
  10   7   6    12856.89    12549.70    297.57 o 
  11   7   6     3074.67     3166.14    103.46 o 
  12   7   6      137.74      188.73     29.83 o 
  13   7   6     4942.66     4851.03    146.62 o 
  14   7   6      910.82     1022.74     67.11 o 
 -10   8   6     2034.85     1969.38     87.16 o 
  -9   8   6      136.04      168.99     27.75 o 
  -8   8   6       87.44       78.79     21.51 o 
  -7   8   6     1127.93     1168.50     76.48 o 
  -6   8   6    12794.68    12370.68    224.52 o 
  -5   8   6     4576.46     4590.95     99.18 o 
  -4   8   6     7991.79     7384.12    141.80 o 
  -3   8   6     2991.47     2982.19     69.80 o 
  -2   8   6     3272.11     3131.66     70.84 o 
  -1   8   6     7262.26     6796.89    164.59 o 
   0   8   6     2783.47     3104.56     55.09 o 
   1   8   6     1701.02     1836.30     39.70 o 
   2   8   6     5143.10     5142.89     89.34 o 
   3   8   6      458.34      403.89     32.56 o 
   4   8   6       25.51      101.41     21.30 o 
   5   8   6      224.51      260.37     17.01 o 
   6   8   6     1194.52     1462.31     32.55 o 
   7   8   6     1304.58     1357.78     33.81 o 
   8   8   6     2243.83     2126.62     52.64 o 
   9   8   6     5918.63     5891.96    135.94 o 
  10   8   6       17.28       14.05     17.85 o 
  11   8   6     5915.06     5722.02    159.42 o 
  12   8   6      499.99      457.98     42.61 o 
  13   8   6       60.91       62.47     26.40 o 
  14   8   6      119.85      132.27     31.92 o 
  -9   9   6     3288.76     3345.96    160.28 o 
  -8   9   6     7222.91     7058.56    319.32 o 
  -7   9   6       85.24       75.32     21.86 o 
  -6   9   6    10557.65    10394.57    220.17 o 
  -5   9   6     4220.25     4106.39    113.57 o 
  -4   9   6      504.78      544.64     32.47 o 
  -3   9   6     7626.86     7306.09    141.97 o 
  -2   9   6    18078.77    17769.20    303.86 o 
  -1   9   6      161.63      198.24     19.52 o 
   0   9   6    11645.10    11228.26    166.86 o 
   1   9   6     7456.18     7155.86    122.88 o 
   2   9   6       18.88        9.13     11.77 o 
   3   9   6    17025.85    17020.91    285.84 o 
   4   9   6     1069.06      909.93     30.67 o 
   5   9   6     3982.32     3936.16     80.63 o 
   6   9   6      138.27      139.42     15.38 o 
   7   9   6     1280.10     1278.79     38.68 o 
   8   9   6     1885.16     1935.82     55.30 o 
   9   9   6     1184.11     1032.40     52.31 o 
  10   9   6      397.95      395.81     36.69 o 
  11   9   6      292.21      298.69     35.27 o 
  12   9   6      141.36      115.06     28.20 o 
  13   9   6     3858.25     3709.18    123.51 o 
  14   9   6       27.49       23.73     26.25 o 
  -8  10   6     2322.58     2381.02     97.25 o 
  -7  10   6     2759.49     2670.50     86.90 o 
  -6  10   6       13.43       18.06     18.94 o 
  -5  10   6      861.26      785.80     47.14 o 
  -4  10   6     6983.14     6762.65    154.51 o 
  -3  10   6     1036.09     1000.40     42.03 o 
  -2  10   6    11168.95    10594.40    195.04 o 
  -1  10   6     6841.30     6689.96    118.08 o 
   0  10   6      601.18      559.77     28.53 o 
   1  10   6      559.66      590.97     24.51 o 
   2  10   6     3030.36     3059.80     59.34 o 
   3  10   6     2821.98     2554.61     60.60 o 
   4  10   6     1951.07     1902.64     49.47 o 
   5  10   6     3985.11     3977.00     96.10 o 
   6  10   6      924.24      953.99     41.81 o 
   7  10   6     1480.35     1413.42     46.20 o 
   8  10   6     1803.63     1881.44     56.17 o 
   9  10   6      172.20      145.45     25.64 o 
  10  10   6      343.42      314.78     35.22 o 
  11  10   6     6203.18     6557.98    198.96 o 
  12  10   6        4.32      -20.67     20.17 o 
  13  10   6      549.11      496.26     48.84 o 
  -8  11   6      211.81      192.49     37.14 o 
  -7  11   6      517.63      490.17     49.36 o 
  -6  11   6      935.50      818.51     51.92 o 
  -5  11   6      393.29      383.22     35.39 o 
  -4  11   6      338.26      299.44     31.84 o 
  -3  11   6     1366.45     1364.35     56.59 o 
  -2  11   6      569.93      554.70     38.22 o 
  -1  11   6     4689.76     4375.21    109.42 o 
   0  11   6     3167.40     2909.57     66.82 o 
   1  11   6     2353.71     2316.60     50.86 o 
   2  11   6     8047.44     7799.43    125.67 o 
   3  11   6    10333.86     9795.56    178.00 o 
   4  11   6     1411.33     1384.11     53.45 o 
   5  11   6     5880.87     5674.05    112.03 o 
   6  11   6      322.13      281.36     27.42 o 
   7  11   6      152.21      106.07     21.24 o 
   8  11   6     4290.09     4077.31    122.06 o 
   9  11   6     3176.91     3074.51    204.09 o 
  10  11   6      185.81      149.73     28.62 o 
  11  11   6     5549.84     5590.96    161.92 o 
  12  11   6     1140.02     1287.21     81.85 o 
  13  11   6      918.31     1039.13     85.94 o 
  -7  12   6       13.43       26.10     25.96 o 
  -6  12   6      466.52      437.26     47.11 o 
  -5  12   6     2169.40     2035.87     86.12 o 
  -4  12   6     1238.51     1149.96     72.78 o 
  -3  12   6      193.66      156.22     25.59 o 
  -2  12   6     1984.78     1851.24     66.27 o 
  -1  12   6      187.53      146.60     21.75 o 
   0  12   6      583.03      555.16     34.46 o 
   1  12   6    10359.44     9743.49    183.78 o 
   2  12   6      258.48      206.98     19.27 o 
   3  12   6    11462.87    11237.15    203.71 o 
   4  12   6     3405.19     3433.59     79.18 o 
   5  12   6      190.09      184.22     20.30 o 
   6  12   6      461.36      467.45     27.95 o 
   7  12   6    11822.08    11242.50    335.95 o 
   8  12   6      188.88      194.27     37.44 o 
   9  12   6     2483.16     2329.89     87.98 o 
  10  12   6       49.21      111.17     28.15 o 
  11  12   6       12.64        4.88     23.58 o 
  12  12   6        7.69       29.61     30.32 o 
  -5  13   6     6958.53     6906.66    196.13 o 
  -4  13   6     2256.15     2122.22     89.74 o 
  -3  13   6     1122.82     1069.14     66.66 o 
  -2  13   6      465.92      481.72     45.97 o 
  -1  13   6     7786.56     7393.69    151.90 o 
   0  13   6     2066.11     1935.79     60.91 o 
   1  13   6     1455.03     1542.20     81.96 o 
   2  13   6     2491.59     2466.37     76.98 o 
   3  13   6     2434.70     2471.25    102.61 o 
   4  13   6     2566.74     2350.22     63.24 o 
   5  13   6    11380.24    10896.83    220.51 o 
   6  13   6     2259.57     2399.40    106.99 o 
   7  13   6     4431.57     4270.25    159.40 o 
   8  13   6     1419.27     1578.53    216.94 o 
   9  13   6     1511.58     1532.64     71.21 o 
  10  13   6       16.09       10.80     26.33 o 
  11  13   6     3553.12     3408.70    147.75 o 
  12  13   6      837.15      810.88    118.15 o 
  -4  14   6     1032.63      972.81     74.99 o 
  -3  14   6     4185.34     4129.97    134.88 o 
  -2  14   6        2.10      -10.22     22.07 o 
  -1  14   6     2571.16     2575.08     96.15 o 
   0  14   6     2395.84     2210.36     86.68 o 
   1  14   6     1691.53     1667.13     72.47 o 
   2  14   6      243.60      240.20     38.65 o 
   3  14   6     7691.18     7984.30    241.96 o 
   4  14   6      165.02      165.40     51.09 o 
   5  14   6      800.55      723.17     95.97 o 
   6  14   6     1840.55     1711.88    133.03 o 
   7  14   6     2403.63     2319.42    161.17 o 
   8  14   6        2.90      -40.86     36.47 o 
   9  14   6     4310.12     4107.31    235.43 o 
  10  14   6      299.40      357.79     52.61 o 
  11  14   6     2161.70     2125.19    113.75 o 
  -2  15   6        6.15        4.81     24.47 o 
  -1  15   6      869.47      773.53     59.46 o 
   0  15   6      339.54      290.32     38.24 o 
   1  15   6     1514.47     1420.52     79.55 o 
   2  15   6      254.07      281.09     43.41 o 
   3  15   6     1347.48     1195.74     73.17 o 
   4  15   6        4.19       -9.14     38.45 o 
   5  15   6      893.33      830.47    105.18 o 
   6  15   6       78.16       42.39     45.39 o 
   7  15   6     6271.15     6009.23    309.84 o 
   8  15   6      245.54      234.84     66.15 o 
   9  15   6     1939.59     1934.52    153.86 o 
  10  15   6      208.14      110.36     39.61 o 
   0  16   6       11.79      -11.97     34.09 o 
   1  16   6       86.89       72.26     40.13 o 
   2  16   6       25.37        6.50     49.70 o 
   3  16   6      783.22      841.65    110.88 o 
   4  16   6      298.55      300.55     72.65 o 
   5  16   6     1097.20     1259.22    136.17 o 
   6  16   6      366.01      373.13     79.23 o 
   7  16   6      694.26      723.53    106.71 o 
   8  16   6        4.09       63.22     52.19 o 
   4  17   6       59.35        5.55     51.90 o 
  -7 -15   7        1.88       39.76     48.97 o 
  -6 -15   7       68.52       67.68     52.92 o 
  -5 -15   7        2.14      -24.34     42.32 o 
  -4 -15   7     2051.64     2100.07    160.14 o 
  -3 -15   7       19.07       44.81     45.83 o 
  -2 -15   7     5732.73     6093.87    315.90 o 
  -1 -15   7      121.79      183.90     61.62 o 
  -9 -14   7       13.79       29.53     45.97 o 
  -8 -14   7        2.21      -43.56     38.08 o 
  -7 -14   7      534.85      512.23     85.22 o 
  -6 -14   7     5630.48     5381.59    282.35 o 
  -5 -14   7      761.19      714.98     97.80 o 
  -4 -14   7      544.67      418.38     79.96 o 
  -3 -14   7     1614.72     1507.66    129.37 o 
  -2 -14   7       53.49       47.66     44.07 o 
  -1 -14   7      653.28      580.71     89.90 o 
   0 -14   7     5499.73     5421.35    200.75 o 
   1 -14   7     2274.75     2307.91    261.45 o 
   2 -14   7     3205.41     2996.68    162.08 o 
 -10 -13   7      615.18      493.95     83.40 o 
  -9 -13   7      123.36      101.60     48.17 o 
  -8 -13   7     1966.05     1904.11    140.41 o 
  -7 -13   7      171.38      177.71     41.09 o 
  -6 -13   7     5799.96     5878.61    216.28 o 
  -5 -13   7      777.40      725.75     66.58 o 
  -4 -13   7      142.09      214.72     90.96 o 
  -3 -13   7        9.53       63.00     44.00 o 
  -2 -13   7     5256.09     4886.76    258.31 o 
  -1 -13   7        0.40       10.23     34.94 o 
   0 -13   7     2977.76     2828.34    144.72 o 
   1 -13   7     4127.62     4062.41    204.77 o 
   2 -13   7      341.08      360.91     74.19 o 
   3 -13   7      227.19      247.94     47.92 o 
   4 -13   7     2347.76     2281.58    271.46 o 
 -11 -12   7      184.04      150.28     55.33 o 
 -10 -12   7     3540.68     3165.59    135.47 o 
  -9 -12   7        9.49       47.41     30.12 o 
  -8 -12   7     3689.33     3300.41    160.91 o 
  -7 -12   7      377.09      322.22     46.18 o 
  -6 -12   7     1375.70     1174.74     94.98 o 
  -5 -12   7      587.61      614.59     60.37 o 
  -4 -12   7     1954.00     1772.51     92.26 o 
  -3 -12   7      440.46      391.04     49.74 o 
  -2 -12   7     6274.28     5951.71    206.42 o 
  -1 -12   7      187.14      166.80     29.09 o 
   0 -12   7      143.10      123.80     32.90 o 
   1 -12   7     2469.27     2649.55    119.75 o 
   2 -12   7     5776.82     5597.91    200.62 o 
   3 -12   7       83.52      194.18     39.74 o 
   4 -12   7     4495.94     4675.59    247.85 o 
   5 -12   7     3291.76     3512.26    210.47 o 
 -12 -11   7     2852.94     2851.08    180.46 o 
 -11 -11   7       83.26       49.12     44.29 o 
 -10 -11   7     4801.68     4889.83    249.53 o 
  -9 -11   7      302.50      274.83     42.40 o 
  -8 -11   7      481.81      463.23     50.36 o 
  -7 -11   7      172.87      158.08     34.65 o 
  -6 -11   7     4827.51     4418.18    159.18 o 
  -5 -11   7      650.62      527.75     52.35 o 
  -4 -11   7      961.78      843.49     65.57 o 
  -3 -11   7     3026.07     2839.37    118.06 o 
  -2 -11   7       83.23       58.26     37.39 o 
  -1 -11   7     4190.74     3967.54    121.10 o 
   0 -11   7     3356.51     3272.62    115.34 o 
   1 -11   7      261.82      263.89     33.25 o 
   2 -11   7     1157.28     1159.71     74.01 o 
   3 -11   7     1793.14     1698.57     92.11 o 
   4 -11   7      345.63      389.64     52.48 o 
   5 -11   7     2765.40     2777.43    129.33 o 
   6 -11   7     5418.49     5313.87    236.38 o 
 -12 -10   7     1128.50     1071.48    124.88 o 
 -11 -10   7      582.74      538.25     80.84 o 
 -10 -10   7     1411.73     1468.78    114.61 o 
  -9 -10   7     2636.35     2252.24    141.58 o 
  -8 -10   7     8735.19     7954.68    247.16 o 
  -7 -10   7     3603.07     3391.90    128.26 o 
  -6 -10   7     5741.60     5780.36    156.24 o 
  -5 -10   7     1095.93     1018.74     62.53 o 
  -4 -10   7     1462.62     1294.31     67.31 o 
  -3 -10   7     4239.90     4212.73    123.50 o 
  -2 -10   7     2915.81     2981.64     98.10 o 
  -1 -10   7      174.75      182.18     26.88 o 
   0 -10   7      768.45      701.19     48.21 o 
   1 -10   7     6172.51     5954.83    137.30 o 
   2 -10   7     1070.08     1044.55     49.38 o 
   3 -10   7      901.59      921.36     66.58 o 
   4 -10   7     1610.31     1695.82    164.57 o 
   5 -10   7     2999.20     2971.25    159.81 o 
   6 -10   7      809.15      739.21     70.20 o 
   7 -10   7     2176.30     2134.46    113.18 o 
 -13  -9   7      615.87      521.36     58.56 o 
 -12  -9   7      999.90      970.80     70.34 o 
 -11  -9   7     1611.32     1702.23    122.87 o 
 -10  -9   7     8779.63     8154.47    359.98 o 
  -9  -9   7      407.72      426.12     62.79 o 
  -8  -9   7     3201.65     3161.49    121.82 o 
  -7  -9   7     4015.26     3829.09    216.83 o 
  -6  -9   7       58.60       84.78     20.34 o 
  -5  -9   7     3315.95     3164.49     96.72 o 
  -4  -9   7     8767.36     8605.72    338.03 o 
  -3  -9   7     4746.44     4738.57    130.69 o 
  -2  -9   7     5902.36     5867.29    154.81 o 
  -1  -9   7     5428.19     5501.57    127.30 o 
   0  -9   7        6.41       30.71     12.06 o 
   1  -9   7      765.09      663.93     32.75 o 
   2  -9   7     2489.15     2537.87     73.98 o 
   3  -9   7     1750.03     1807.53     61.22 o 
   4  -9   7       85.19       79.09     23.09 o 
   5  -9   7     7056.32     6680.94    227.31 o 
   6  -9   7      644.48      716.19     67.51 o 
   7  -9   7      140.47      164.23     63.41 o 
   8  -9   7     2698.01     2677.07    129.30 o 
 -13  -8   7      946.36     1035.87     78.24 o 
 -12  -8   7      559.94      563.83     55.51 o 
 -11  -8   7      786.21      693.88     59.15 o 
 -10  -8   7     1494.79     1255.93     97.28 o 
  -9  -8   7      421.49      426.98    103.02 o 
  -8  -8   7      476.68      456.32     44.30 o 
  -7  -8   7       36.63       87.32     25.61 o 
  -6  -8   7     8904.05     8663.60    228.80 o 
  -5  -8   7     1871.01     1792.31     55.27 o 
  -4  -8   7    18359.67    18107.68    374.76 o 
  -3  -8   7     6302.98     6114.74    134.28 o 
  -2  -8   7       35.68       34.59     13.27 o 
  -1  -8   7     2901.45     2878.47     64.15 o 
   0  -8   7     7446.58     7026.79    152.51 o 
   1  -8   7     5481.13     5744.30    114.46 o 
   2  -8   7     7068.10     6702.44    132.03 o 
   3  -8   7     6642.47     6490.82    155.94 o 
   4  -8   7     3930.20     3663.78     96.06 o 
   5  -8   7     1216.10     1155.76     55.39 o 
   6  -8   7     1026.07      876.26     56.41 o 
   7  -8   7      281.28      224.92     32.47 o 
   8  -8   7      319.71      251.78     44.80 o 
   9  -8   7     5143.30     5193.40    198.32 o 
 -13  -7   7      871.33      839.28     69.11 o 
 -12  -7   7      193.03      214.96     37.30 o 
 -11  -7   7     3548.40     3532.61    132.98 o 
 -10  -7   7     1036.36     1054.88     74.74 o 
  -9  -7   7       36.07       46.40     35.63 o 
  -8  -7   7     8260.90     8029.59    238.73 o 
  -7  -7   7     3138.54     3079.69    110.34 o 
  -6  -7   7     1877.11     1941.03     56.37 o 
  -5  -7   7     4900.07     5076.61    112.67 o 
  -4  -7   7     3022.78     3241.75     70.52 o 
  -3  -7   7     3916.13     3902.59     84.05 o 
  -2  -7   7    12409.51    12206.94    214.38 o 
  -1  -7   7       49.85       41.80      9.94 o 
   0  -7   7     3756.05     3637.58     97.56 o 
   1  -7   7    10164.79     9999.36    179.79 o 
   2  -7   7      673.12      728.80     30.84 o 
   3  -7   7     4166.80     4182.08     90.52 o 
   4  -7   7      343.34      398.38     30.22 o 
   5  -7   7      973.04      878.94     42.47 o 
   6  -7   7      170.62      132.47     25.02 o 
   7  -7   7     3722.59     3742.24    136.74 o 
   8  -7   7       91.87       85.14     25.92 o 
   9  -7   7     1444.72     1333.46     85.37 o 
  10  -7   7       45.83       68.81     35.66 o 
 -13  -6   7     2918.42     2996.37    125.80 o 
 -12  -6   7       62.41       46.45     25.36 o 
 -11  -6   7      255.94      279.81     28.58 o 
 -10  -6   7     8740.54     8654.66    189.67 o 
  -9  -6   7     1177.97     1237.16     64.15 o 
  -8  -6   7       64.11       52.91     20.66 o 
  -7  -6   7     4684.52     4743.84    144.81 o 
  -6  -6   7    11123.51    11011.94    293.47 o 
  -5  -6   7     8668.17     8521.84    210.80 o 
  -4  -6   7    16463.48    17014.45    364.57 o 
  -3  -6   7    24699.26    24608.96    406.48 o 
  -2  -6   7     1305.82     1347.64     43.70 o 
  -1  -6   7     8292.07     8590.52    140.33 o 
   0  -6   7     4474.20     4282.47     79.03 o 
   1  -6   7     1348.57     1430.97     40.81 o 
   2  -6   7       43.27       36.95     11.39 o 
   3  -6   7     7574.15     7373.20    190.00 o 
   4  -6   7      471.15      541.23     28.94 o 
   5  -6   7    14105.25    13648.88    273.13 o 
   6  -6   7       11.80      -11.27     14.31 o 
   7  -6   7      515.78      546.84     42.66 o 
   8  -6   7        3.43       -0.92     20.84 o 
   9  -6   7     4380.17     4602.32    140.49 o 
  10  -6   7        1.66       -7.45     26.12 o 
 -13  -5   7     1101.12     1110.90     61.17 o 
 -12  -5   7     4152.72     3989.04     98.19 o 
 -11  -5   7     2026.29     2009.86     85.55 o 
 -10  -5   7      524.08      521.99     31.40 o 
  -9  -5   7     7714.53     7729.41    157.70 o 
  -8  -5   7     2811.04     2833.83     79.59 o 
  -7  -5   7     1800.34     1754.70     58.44 o 
  -6  -5   7     1792.23     1683.88     54.27 o 
  -5  -5   7     1217.05     1189.18     41.60 o 
  -4  -5   7     3352.90     3489.12     76.85 o 
  -3  -5   7    30814.38    30744.55    500.07 o 
  -2  -5   7     1700.29     1873.88     42.76 o 
  -1  -5   7     6856.38     7004.36    125.71 o 
   0  -5   7     4704.55     4843.62     84.54 o 
   1  -5   7    20061.80    19848.03    278.77 o 
   2  -5   7        1.71        6.77      9.37 o 
   3  -5   7    36640.29    36739.58    548.73 o 
   4  -5   7      163.03      178.55     20.18 o 
   5  -5   7      878.90      877.83     33.84 o 
   6  -5   7     1978.81     2066.43     64.05 o 
   7  -5   7     8614.01     8586.21    205.28 o 
   8  -5   7      667.05      624.35     46.17 o 
   9  -5   7     5456.88     5425.39    152.66 o 
  10  -5   7       15.65      126.35     23.87 o 
  11  -5   7        1.31       23.16     27.78 o 
 -14  -4   7     2731.94     2969.77    102.91 o 
 -13  -4   7     1076.62     1049.79     48.63 o 
 -12  -4   7      717.72      730.00     36.27 o 
 -11  -4   7     1068.14     1023.01     34.05 o 
 -10  -4   7      169.48      216.66     17.36 o 
  -9  -4   7     2152.37     2069.72     69.20 o 
  -8  -4   7      203.28      196.00     18.21 o 
  -7  -4   7    15994.96    16359.50    303.72 o 
  -6  -4   7        1.00       34.40     10.24 o 
  -5  -4   7    10339.75    10315.25    196.42 o 
  -4  -4   7     4827.87     4445.65    103.79 o 
  -3  -4   7       86.13      163.33     11.52 o 
  -2  -4   7      363.13      397.34     15.64 o 
  -1  -4   7    10344.00    11271.25    189.90 o 
   0  -4   7     1093.06     1061.90     26.14 o 
   1  -4   7    19938.88    20063.64    303.08 o 
   2  -4   7      584.65      856.11     20.01 o 
   3  -4   7     2527.30     2627.71     48.26 o 
   4  -4   7     4192.19     4054.51     75.15 o 
   5  -4   7     8112.33     7970.82    134.94 o 
   6  -4   7     1184.50     1151.52     35.48 o 
   7  -4   7    17224.73    16753.26    294.23 o 
   8  -4   7       23.47       52.64     17.22 o 
   9  -4   7      109.14      119.35     25.60 o 
  10  -4   7       12.69       40.28     20.20 o 
  11  -4   7      891.05      925.79     53.35 o 
  12  -4   7        0.20      -26.99     26.45 o 
 -14  -3   7        4.41      -27.74     18.49 o 
 -13  -3   7     2106.38     2039.21     76.84 o 
 -12  -3   7     1470.83     1575.80     71.19 o 
 -11  -3   7      872.77      939.31     35.32 o 
 -10  -3   7      643.40      585.69     28.79 o 
  -9  -3   7     2661.55     2740.09     61.49 o 
  -8  -3   7     2552.36     2653.72     55.40 o 
  -7  -3   7     4524.14     4523.98     95.73 o 
  -6  -3   7      484.12      502.14     21.46 o 
  -5  -3   7      642.31      673.86     22.17 o 
  -4  -3   7       46.69       30.78     13.30 o 
  -3  -3   7    11109.78    10638.92    392.14 o 
  -2  -3   7      967.09     1157.58     43.34 o 
  -1  -3   7    25534.57    27226.82    438.48 o 
   0  -3   7      283.05      289.10     16.54 o 
   1  -3   7      100.90      108.30      9.60 o 
   2  -3   7     2811.75     2782.46     52.84 o 
   3  -3   7     5503.69     5279.10     83.51 o 
   4  -3   7      135.79      174.42     14.68 o 
   5  -3   7     3326.97     3242.38     63.76 o 
   6  -3   7      422.74      372.01     20.82 o 
   7  -3   7     5666.10     5651.72    114.35 o 
   8  -3   7     1030.14     1167.90     41.24 o 
   9  -3   7     3144.82     3057.62     85.38 o 
  10  -3   7     1220.29     1308.79     70.37 o 
  11  -3   7     1658.44     1608.39     73.24 o 
  12  -3   7       22.51       43.77     30.98 o 
 -13  -2   7     2263.03     2259.55     70.46 o 
 -12  -2   7     2019.18     1963.06     61.92 o 
 -11  -2   7     5531.99     5706.81    114.13 o 
 -10  -2   7     2653.73     2487.70     59.76 o 
  -9  -2   7    13582.18    13090.88    223.41 o 
  -8  -2   7      479.77      497.40     20.70 o 
  -7  -2   7      421.27      409.97     18.37 o 
  -6  -2   7     1261.85     1233.89     33.54 o 
  -5  -2   7    12118.24    11688.92    246.28 o 
  -4  -2   7      949.94      656.87     31.37 o 
  -3  -2   7    37408.66    36918.25    817.58 o 
  -2  -2   7     5000.91     4652.00    132.33 o 
  -1  -2   7      218.93      197.86     17.88 o 
   0  -2   7       23.97       18.66      4.65 o 
   1  -2   7    33272.68    33053.66    485.20 o 
   2  -2   7      314.31      356.07     15.06 o 
   3  -2   7    19169.24    19316.03    312.60 o 
   4  -2   7    14723.56    15115.32    243.40 o 
   5  -2   7     3193.78     3009.31     59.68 o 
   6  -2   7      132.59      121.86     16.51 o 
   7  -2   7     7092.52     6779.67    131.56 o 
   8  -2   7     1574.61     1481.24     52.05 o 
   9  -2   7     4644.00     4598.99    130.88 o 
  10  -2   7        0.75       12.52     19.52 o 
  11  -2   7       26.34      -21.66     22.44 o 
  12  -2   7       14.19       13.43     21.94 o 
 -13  -1   7      248.23      229.52     27.23 o 
 -12  -1   7      126.98      105.23     22.24 o 
 -11  -1   7     4905.37     4722.38     99.11 o 
 -10  -1   7      823.05      830.48     53.77 o 
  -9  -1   7     2271.17     2062.80     50.96 o 
  -8  -1   7    10004.27     9860.55    183.73 o 
  -7  -1   7    14296.21    13873.62    210.72 o 
  -6  -1   7        3.61       11.33      5.91 o 
  -5  -1   7    27964.33    27768.17    489.69 o 
  -4  -1   7      382.14      425.71     25.23 o 
  -3  -1   7      505.97      507.77     62.68 o 
  -2  -1   7     1132.55     1052.88     64.61 o 
   0  -1   7      667.08      884.48     32.56 o 
   1  -1   7    14716.18    14747.45    240.18 o 
   2  -1   7      587.76      607.84     17.52 o 
   3  -1   7        7.14        1.00      6.65 o 
   4  -1   7       83.60       77.61      8.31 o 
   5  -1   7    32594.22    31955.42    476.29 o 
   6  -1   7     1108.18     1120.49     34.59 o 
   7  -1   7    18279.97    17409.16    298.74 o 
   8  -1   7     4662.49     4527.94    107.91 o 
   9  -1   7      718.22      705.07     39.74 o 
  10  -1   7      357.81      325.52     42.06 o 
  11  -1   7    10376.36    10184.16    254.56 o 
  12  -1   7      222.80      250.49     34.91 o 
  13  -1   7     2542.88     2673.71    127.31 o 
 -13   0   7     3287.40     3410.11     93.85 o 
 -12   0   7     1870.74     1803.60     60.23 o 
 -11   0   7     1875.27     1841.53     52.90 o 
 -10   0   7     1379.14     1275.24     40.39 o 
  -9   0   7     9506.53     9358.07    166.38 o 
  -8   0   7       46.04       16.71      9.07 o 
  -7   0   7      527.87      484.66     17.38 o 
  -6   0   7     1469.46     1392.93     27.29 o 
  -5   0   7     2593.28     3145.13     66.32 o 
  -4   0   7      112.75      104.25      8.16 o 
  -3   0   7    14974.18    15018.06    529.33 o 
  -2   0   7     9301.04    10234.87    370.14 o 
  -1   0   7     5674.46     5661.97    217.67 o 
   0   0   7     7047.04     7795.07    282.94 o 
   1   0   7     1406.62     1794.75     43.54 o 
   2   0   7     7709.75     7551.78    127.94 o 
   3   0   7    10394.94    10641.60    164.59 o 
   4   0   7        4.97       16.78      6.62 o 
   5   0   7    21040.82    21264.25    321.60 o 
   6   0   7     1830.31     1937.26     47.94 o 
   7   0   7        3.96       19.05     11.42 o 
   8   0   7       36.08       28.31     12.60 o 
   9   0   7    11823.72    11132.47    228.82 o 
  10   0   7       48.67       23.59     19.25 o 
  11   0   7     8287.82     7834.54    236.93 o 
  12   0   7      170.34      163.44     30.00 o 
  13   0   7      261.24      246.33     36.13 o 
 -13   1   7      273.41      244.99     28.71 o 
 -12   1   7        4.76       18.97     15.86 o 
 -11   1   7     7104.26     6949.68    169.07 o 
 -10   1   7      786.93      763.94     32.45 o 
  -9   1   7     5171.81     5231.21    102.98 o 
  -8   1   7       16.25       32.83      9.70 o 
  -7   1   7     8083.45     8070.80    119.68 o 
  -6   1   7      643.17      583.12     18.13 o 
  -5   1   7    19021.41    18460.75    270.75 o 
  -4   1   7        7.75       10.90      9.50 o 
  -3   1   7     6349.11     6769.77    178.16 o 
  -2   1   7     1862.55     1640.83     85.15 o 
  -1   1   7        3.70       -1.83     15.57 o 
   0   1   7     2905.90     3466.20     96.14 o 
   1   1   7    10718.48    10212.28    425.72 o 
   2   1   7     5591.92     6145.61    104.77 o 
   3   1   7    12232.77    13110.59    242.36 o 
   4   1   7      478.70      579.35     16.88 o 
   5   1   7      329.78      421.78     18.46 o 
   6   1   7     1594.07     1779.84     44.61 o 
   7   1   7     9601.40     8963.59    162.77 o 
   8   1   7     1068.90     1131.51     38.35 o 
   9   1   7     1259.46     1075.16     44.16 o 
  10   1   7      151.74      137.90     27.69 o 
  11   1   7      159.20      137.28     28.01 o 
  12   1   7      450.46      462.72     42.33 o 
  13   1   7     2444.78     2379.47     92.91 o 
 -13   2   7     4653.80     4718.73    121.06 o 
 -12   2   7        7.56       17.47     16.03 o 
 -11   2   7     1643.26     1622.77     56.58 o 
 -10   2   7      487.88      436.67     25.09 o 
  -9   2   7      127.08      126.82     14.59 o 
  -8   2   7     2427.71     2312.96     50.04 o 
  -7   2   7     8875.89     8207.71    132.50 o 
  -6   2   7     1846.34     1812.63     34.85 o 
  -5   2   7    20276.46    19780.16    270.47 o 
  -4   2   7     2114.09     2393.97     45.97 o 
  -3   2   7     4314.82     4120.93     80.11 o 
  -2   2   7      123.39       69.01     25.25 o 
  -1   2   7    53256.80    50593.79   1696.82 o 
   0   2   7      453.48      646.56     15.11 o 
   1   2   7    11390.47    12059.52    216.49 o 
   2   2   7      656.83      597.49     15.36 o 
   3   2   7     6588.95     6260.96     99.86 o 
   4   2   7      140.42      138.12     11.28 o 
   5   2   7    29452.98    30028.74    490.64 o 
   6   2   7      577.80      696.69     23.54 o 
   7   2   7     2678.29     2472.79     58.26 o 
   8   2   7     1359.17     1418.78     43.05 o 
   9   2   7    10042.76     9964.70    184.73 o 
  10   2   7      158.10      110.00     24.50 o 
  11   2   7     5756.16     5492.50    152.94 o 
  12   2   7        9.40       -4.10     19.13 o 
  13   2   7     1527.39     1592.24     73.90 o 
  14   2   7     1962.21     2046.59    109.94 o 
 -12   3   7       32.32       25.54     17.47 o 
 -11   3   7        5.77        6.99     14.66 o 
 -10   3   7      572.60      532.80     28.32 o 
  -9   3   7     3251.67     3271.03     68.13 o 
  -8   3   7     2176.61     2149.35     49.10 o 
  -7   3   7     2679.74     2521.92     48.31 o 
  -6   3   7      165.28      165.72     11.64 o 
  -5   3   7        4.92       23.43      7.12 o 
  -4   3   7     3430.12     3680.20     62.04 o 
  -3   3   7    30256.82    28966.21    456.71 o 
  -2   3   7       51.09       47.07      6.22 o 
  -1   3   7    19286.92    19651.86    347.48 o 
   0   3   7     2557.33     2877.06     52.70 o 
   1   3   7     1949.43     2170.43     40.60 o 
   2   3   7     5898.45     6341.88     91.35 o 
   3   3   7    54628.50    55010.38    802.06 o 
   4   3   7     3416.81     3547.89     57.74 o 
   5   3   7      806.46      778.05     22.66 o 
   6   3   7     5932.13     6207.39    127.91 o 
   7   3   7      305.44      304.90     20.62 o 
   8   3   7     6583.30     6585.55    133.94 o 
   9   3   7    18027.54    18380.56    318.13 o 
  10   3   7      395.35      384.98     30.80 o 
  11   3   7     1222.81     1116.58     55.62 o 
  12   3   7       90.24      121.95     26.87 o 
  13   3   7     1354.33     1480.39     70.26 o 
  14   3   7      292.97      193.98     44.70 o 
 -12   4   7        0.50       -0.49     17.43 o 
 -11   4   7     4247.69     4282.44     98.73 o 
 -10   4   7      293.47      330.93     26.19 o 
  -9   4   7     5411.69     5361.41    100.64 o 
  -8   4   7      110.94      172.19     16.07 o 
  -7   4   7     7942.00     7575.19    140.43 o 
  -6   4   7       15.79       55.87      8.81 o 
  -5   4   7     8079.91     8184.86    152.73 o 
  -4   4   7       20.60      105.98      7.86 o 
  -3   4   7     1614.60     1525.09     38.88 o 
  -2   4   7      906.99      941.37     26.00 o 
  -1   4   7    10418.37    11298.22    168.30 o 
   0   4   7      417.31      641.26     15.67 o 
   1   4   7    17607.49    17589.66    211.34 o 
   2   4   7        4.97      532.69     18.19 o 
   3   4   7    11735.14    12755.49    199.32 o 
   4   4   7     5802.70     5718.65     94.36 o 
   5   4   7     2090.97     2087.42     43.39 o 
   6   4   7     1216.03     1242.34     35.64 o 
   7   4   7     2376.09     2215.01     54.02 o 
   8   4   7     3413.71     3495.62     77.64 o 
   9   4   7     1015.34     1083.25     38.77 o 
  10   4   7    10864.49    10909.76    226.50 o 
  11   4   7     1535.29     1550.46     65.82 o 
  12   4   7       28.15       10.60     19.64 o 
  13   4   7     3749.58     3593.13    119.07 o 
  14   4   7      561.27      664.25     67.27 o 
 -11   5   7      702.67      654.63     38.50 o 
 -10   5   7     1084.21     1356.34     48.39 o 
  -9   5   7     5100.49     5158.10    123.95 o 
  -8   5   7     1384.68     1184.08     41.63 o 
  -7   5   7    14353.63    13747.75    239.54 o 
  -6   5   7      114.45      126.52     41.88 o 
  -5   5   7      493.62      545.74     19.63 o 
  -4   5   7      163.02      221.21     13.41 o 
  -3   5   7    11966.10    11802.78    173.98 o 
  -2   5   7      944.49     1021.45     22.09 o 
  -1   5   7    26069.64    25469.10    323.22 o 
   0   5   7      968.68      901.93     36.14 o 
   1   5   7       66.37       72.30      6.24 o 
   2   5   7     8369.80     8712.30    117.20 o 
   3   5   7       55.54       61.00      6.92 o 
   4   5   7      293.48      317.97     18.57 o 
   5   5   7    11821.18    11962.11    205.60 o 
   6   5   7    17949.00    17508.90    296.04 o 
   7   5   7      930.45      838.77     32.24 o 
   8   5   7     6672.75     6709.06    156.58 o 
   9   5   7      352.89      313.12     23.97 o 
  10   5   7       28.84        1.95     15.87 o 
  11   5   7     3488.68     3385.40    107.27 o 
  12   5   7      144.34      177.58     29.34 o 
  13   5   7        1.87      -15.65     19.89 o 
  14   5   7      788.22      788.43     74.02 o 
 -11   6   7     4045.43     4103.14    119.66 o 
 -10   6   7        7.44       29.21     19.33 o 
  -9   6   7     8101.39     7924.36    176.17 o 
  -8   6   7      768.81      803.17     38.33 o 
  -7   6   7     2589.09     2428.35     77.03 o 
  -6   6   7     2220.95     2091.42     56.04 o 
  -5   6   7     6821.31     6575.72    113.99 o 
  -4   6   7     1601.38     1905.77     39.35 o 
  -3   6   7    14161.16    13569.55    224.21 o 
  -2   6   7     6888.44     7839.81    116.64 o 
  -1   6   7     7093.26     7948.69    125.21 o 
   0   6   7     1191.23     1062.86     23.37 o 
   1   6   7    17982.79    19102.21    252.49 o 
   2   6   7      315.85      253.49     13.55 o 
   3   6   7    22049.53    22635.00    274.76 o 
   4   6   7     5637.99     5813.03    103.98 o 
   5   6   7     1248.32     1274.68     33.93 o 
   6   6   7    24412.71    23828.74    396.54 o 
   7   6   7     3730.90     3710.87     85.28 o 
   8   6   7      765.23      820.94     32.84 o 
   9   6   7     5068.27     4805.60    114.16 o 
  10   6   7     8717.77     8045.43    202.79 o 
  11   6   7      195.65      175.46     28.32 o 
  12   6   7      808.91      736.32     51.60 o 
  13   6   7     1984.60     2013.90     83.32 o 
  14   6   7      130.33       71.92     36.51 o 
 -10   7   7      663.99      609.57     44.33 o 
  -9   7   7      783.49      849.51     49.97 o 
  -8   7   7     1352.04     1442.29     56.59 o 
  -7   7   7      467.96      388.61     28.17 o 
  -6   7   7     1366.89     1224.93     42.93 o 
  -5   7   7    12935.06    12290.28    217.81 o 
  -4   7   7       27.66       -9.25      9.84 o 
  -3   7   7     2873.18     2826.25     59.79 o 
  -2   7   7    11257.42    11480.04    204.31 o 
  -1   7   7       20.58       27.66      7.33 o 
   0   7   7      429.02      380.06     17.94 o 
   1   7   7    22581.29    21893.19    382.27 o 
   2   7   7     2009.56     1876.80     42.85 o 
   3   7   7     4132.58     4023.88     68.70 o 
   4   7   7       29.97       40.67      7.97 o 
   5   7   7     1722.63     1746.59     41.04 o 
   6   7   7      394.77      409.80     18.59 o 
   7   7   7    16540.32    16291.86    261.30 o 
   8   7   7     1382.86     1351.97     42.89 o 
   9   7   7      744.92      746.26     39.29 o 
  10   7   7     8174.72     8082.47    204.98 o 
  11   7   7     1514.13     1600.89     67.96 o 
  12   7   7     2109.83     1992.88     80.19 o 
  13   7   7      601.55      548.56     47.53 o 
  14   7   7     3313.43     3397.18    147.29 o 
 -10   8   7      576.38      475.04     42.30 o 
  -9   8   7     2816.45     2654.81     85.98 o 
  -8   8   7       22.29       11.48     19.08 o 
  -7   8   7     4782.78     4714.18    119.00 o 
  -6   8   7     1942.77     2144.28     61.11 o 
  -5   8   7      449.97      482.16     30.20 o 
  -4   8   7     5205.40     4772.45    100.58 o 
  -3   8   7     5950.47     6112.80    119.97 o 
  -2   8   7     1723.22     1861.47     45.26 o 
  -1   8   7    10665.27    10360.71    155.30 o 
   0   8   7       30.59      132.19     12.61 o 
   1   8   7       26.18       89.64     11.01 o 
   2   8   7     4151.15     3773.70     63.70 o 
   4   8   7      281.48      327.99     19.04 o 
   5   8   7     3189.53     3030.18     62.04 o 
   6   8   7     2620.60     2601.41     51.89 o 
   7   8   7      850.73      917.41     27.49 o 
   8   8   7      368.65      357.37     24.86 o 
   9   8   7     2394.08     2281.18     69.28 o 
  10   8   7      483.42      476.53     39.61 o 
  11   8   7     1236.60     1252.88     60.43 o 
  12   8   7      704.85      813.91     55.75 o 
  13   8   7       68.44       65.05     26.60 o 
  14   8   7     7906.71     8043.98    271.35 o 
  -9   9   7     6428.25     6296.53    157.47 o 
  -8   9   7     1264.46     1270.61     74.95 o 
  -7   9   7       96.32       78.81     22.02 o 
  -6   9   7     5228.76     5183.96    128.12 o 
  -5   9   7     7771.69     7596.92    208.00 o 
  -4   9   7      527.12      559.39     36.32 o 
  -3   9   7     7339.13     7122.36    139.10 o 
  -2   9   7     9258.68     9166.34    169.81 o 
  -1   9   7      253.84      223.77     18.51 o 
   0   9   7     9465.65     9568.82    158.13 o 
   1   9   7     7209.45     7247.34    124.10 o 
   2   9   7      877.03      779.77     25.66 o 
   3   9   7     8550.60     8776.12    156.42 o 
   4   9   7       76.43       70.92     14.58 o 
   5   9   7     1978.36     1832.94     43.47 o 
   6   9   7     4760.31     4435.02     86.04 o 
   7   9   7     3691.78     3769.63     84.27 o 
   8   9   7        0.13      -12.82     11.12 o 
   9   9   7     2025.02     1911.00     63.26 o 
  10   9   7     6803.38     6639.20    256.61 o 
  11   9   7      128.90      100.69     26.23 o 
  12   9   7     1021.60      950.41     67.45 o 
  13   9   7      190.30      209.27     42.87 o 
  -8  10   7      461.98      427.24     41.11 o 
  -7  10   7     5264.64     5428.70    138.73 o 
  -6  10   7      396.61      330.67     33.18 o 
  -5  10   7     5234.07     5036.17    125.93 o 
  -4  10   7     5723.81     5251.69    127.55 o 
  -3  10   7      219.03      196.15     21.97 o 
  -2  10   7     9320.97     8656.31    207.75 o 
  -1  10   7     4411.44     4479.25     88.55 o 
   0  10   7      266.14      272.55     21.01 o 
   1  10   7     4116.11     3997.07     79.87 o 
   2  10   7     5120.16     5087.61    103.65 o 
   3  10   7      327.37      238.12     18.65 o 
   4  10   7     9067.39     9482.72    186.58 o 
   5  10   7     1537.95     1675.82     46.31 o 
   6  10   7       35.76       26.38     20.52 o 
   7  10   7     1004.75      964.51     47.17 o 
   8  10   7      420.38      369.77     26.98 o 
   9  10   7      140.15      103.85     24.37 o 
  10  10   7     3626.26     3533.63    112.40 o 
  11  10   7      997.46      976.42     58.74 o 
  12  10   7     3224.34     3232.98    139.08 o 
  13  10   7      935.04      675.81     67.56 o 
  -7  11   7      677.39      697.98     57.19 o 
  -6  11   7     1197.67     1115.66     60.55 o 
  -5  11   7        0.95      -13.30     17.51 o 
  -4  11   7      125.29      107.43     22.99 o 
  -3  11   7       28.11       21.57     17.99 o 
  -2  11   7      155.73      212.41     26.05 o 
  -1  11   7     3224.71     3189.58     71.85 o 
   0  11   7     4159.99     3911.76    133.59 o 
   1  11   7      108.62      115.19     16.25 o 
   2  11   7     9521.57     8892.76    384.68 o 
   3  11   7       11.57       35.63     14.34 o 
   4  11   7     4753.63     4567.12     94.89 o 
   5  11   7     4339.10     4156.62     88.47 o 
   6  11   7     8770.54     8390.83    181.76 o 
   7  11   7        2.27       -9.75     13.10 o 
   8  11   7     2840.91     2977.76     97.76 o 
   9  11   7      216.53      240.93     37.64 o 
  10  11   7        6.99      -27.83     18.55 o 
  11  11   7     2451.89     2372.84    149.91 o 
  12  11   7     4567.80     4290.65    173.59 o 
  13  11   7       95.82      110.33     55.55 o 
  -6  12   7      560.55      449.67     56.35 o 
  -5  12   7     1691.52     1654.36     67.88 o 
  -4  12   7      854.56      758.00     48.54 o 
  -3  12   7      169.68      178.73     26.61 o 
  -2  12   7     5505.32     5317.14    167.81 o 
  -1  12   7       46.06       89.35     18.35 o 
   0  12   7     5271.26     4946.44    108.59 o 
   1  12   7      250.46      361.01     27.61 o 
   2  12   7     3497.47     3475.31    129.66 o 
   3  12   7     2258.24     2256.61     68.93 o 
   4  12   7     4638.54     4424.64    107.30 o 
   5  12   7        2.64       77.78     16.33 o 
   6  12   7    11070.90    11030.70    199.84 o 
   7  12   7     1260.54     1274.67     72.06 o 
   8  12   7      159.44      180.54     32.94 o 
   9  12   7      196.66      189.62     36.92 o 
  10  12   7     1753.56     1730.19     94.35 o 
  11  12   7      491.92      476.29     58.67 o 
  12  12   7     1120.77     1058.78     87.13 o 
  -5  13   7     4343.72     4157.18    200.99 o 
  -4  13   7     3422.59     3285.67    115.99 o 
  -3  13   7      168.76      150.77     27.57 o 
  -2  13   7     3003.87     2829.72     78.33 o 
  -1  13   7     2157.62     2117.44     70.11 o 
   0  13   7      228.90      264.81     26.07 o 
   1  13   7     1246.12     1332.12     48.83 o 
   2  13   7    17825.27    17055.16    334.65 o 
   3  13   7       51.57       65.07     20.91 o 
   4  13   7     3233.78     3156.19    120.36 o 
   5  13   7     2796.62     2960.68     82.84 o 
   6  13   7     1838.12     1775.98    134.12 o 
   7  13   7       27.41      -15.86     36.18 o 
   8  13   7     5618.20     5493.11    282.21 o 
   9  13   7     1023.68     1045.17     79.82 o 
  10  13   7      239.08      135.61     38.22 o 
  11  13   7      224.27      229.03     45.80 o 
  -4  14   7     4781.54     4874.63    153.93 o 
  -3  14   7     2719.22     2695.92    120.71 o 
  -2  14   7      447.98      411.89     44.32 o 
  -1  14   7      919.06      844.14     59.95 o 
   0  14   7     1306.00     1208.64     63.00 o 
   1  14   7      186.66      185.00     30.76 o 
   2  14   7     2131.30     2069.23     96.69 o 
   3  14   7     1108.69     1217.27     71.32 o 
   4  14   7     1673.47     1673.30     81.35 o 
   5  14   7        1.07        0.95     39.25 o 
   6  14   7     9134.71     9123.15    417.79 o 
   7  14   7      400.09      322.92     71.05 o 
   8  14   7     3710.84     3899.95    225.93 o 
   9  14   7        2.50        1.43     27.97 o 
  10  14   7     1714.48     1608.09     96.31 o 
  11  14   7      212.29      214.44     47.65 o 
  -2  15   7     2846.47     2936.82    109.75 o 
  -1  15   7      387.73      429.76     46.20 o 
   0  15   7      443.84      369.37     41.51 o 
   1  15   7       89.58       68.74     25.02 o 
   2  15   7     1019.66      941.84     72.20 o 
   3  15   7        8.06       19.20     27.77 o 
   4  15   7     2235.36     2317.59    164.97 o 
   5  15   7       20.54        7.09     42.83 o 
   6  15   7      541.58      541.61     88.66 o 
   7  15   7       30.17       32.23     46.34 o 
   8  15   7       74.26       98.31     56.21 o 
   9  15   7       24.72      -19.20     27.63 o 
   0  16   7      382.38      524.97     49.89 o 
   1  16   7      323.84      408.45     53.35 o 
   2  16   7     1633.17     1536.71     87.29 o 
   3  16   7       75.67       66.95     52.63 o 
   4  16   7      169.62      138.29     59.57 o 
   5  16   7       84.20       55.11     49.34 o 
   6  16   7     2915.69     3096.96    202.90 o 
   7  16   7       94.79      136.97     60.81 o 
   8  16   7     1930.03     1932.91    158.83 o 
  -4 -15   8       45.21      -51.16     39.40 o 
  -3 -15   8      669.86      524.43     91.51 o 
  -8 -14   8       34.24       61.84     49.99 o 
  -7 -14   8     4859.41     4541.91    253.85 o 
  -6 -14   8      344.20      333.37     73.82 o 
  -5 -14   8      252.03      240.98     66.88 o 
  -4 -14   8        2.68      -12.35     37.06 o 
  -3 -14   8     4819.09     4289.45    243.32 o 
  -2 -14   8      577.56      495.49     85.08 o 
  -1 -14   8     4797.83     5002.83    271.61 o 
   0 -14   8      477.52      504.55     87.42 o 
   1 -14   8       45.67       48.17     46.27 o 
  -9 -13   8     4247.69     4255.03    236.74 o 
  -8 -13   8      889.58      873.99     75.84 o 
  -7 -13   8      365.59      360.83     50.90 o 
  -6 -13   8      498.53      548.22     63.77 o 
  -5 -13   8     4980.04     4764.59    181.96 o 
  -4 -13   8     1223.13     1175.63     82.13 o 
  -3 -13   8     2071.01     2095.32    148.89 o 
  -2 -13   8     1457.28     1367.76    120.24 o 
  -1 -13   8       73.67       47.29     42.76 o 
   0 -13   8        7.54       -4.98     26.52 o 
   1 -13   8     5655.08     5682.19    373.02 o 
   2 -13   8      684.09      756.74     71.79 o 
   3 -13   8     1286.60     1343.82     93.33 o 
 -10 -12   8      314.73      270.16     45.66 o 
  -9 -12   8     1175.55     1121.91    177.47 o 
  -8 -12   8       13.55       40.21     35.45 o 
  -7 -12   8     2831.92     2590.38    115.69 o 
  -6 -12   8       41.91      103.96     41.41 o 
  -5 -12   8     6720.05     6314.57    265.83 o 
  -4 -12   8       39.16      121.24     36.29 o 
  -3 -12   8       70.27      124.95     52.52 o 
  -2 -12   8      934.58      920.76     74.87 o 
  -1 -12   8     1863.82     1791.33     94.74 o 
   0 -12   8      119.53      126.58     33.47 o 
   1 -12   8     5302.36     5310.39    192.10 o 
   2 -12   8     4831.65     4773.45    180.63 o 
   3 -12   8      147.11      153.49     37.42 o 
   4 -12   8     2059.14     2018.14    109.77 o 
   5 -12   8     1341.48     1454.41    131.60 o 
 -11 -11   8       63.94        7.31     40.27 o 
 -10 -11   8       91.22       89.83     44.15 o 
  -9 -11   8     3992.44     3586.33    141.45 o 
  -8 -11   8      136.56      176.81     38.19 o 
  -7 -11   8     2265.52     2410.04    106.51 o 
  -6 -11   8      299.81      233.18     37.69 o 
  -5 -11   8      866.29      811.77     65.07 o 
  -4 -11   8      442.98      407.54     47.27 o 
  -3 -11   8     5953.11     5547.01    244.89 o 
  -2 -11   8     2207.39     2040.64    116.47 o 
  -1 -11   8     1709.43     1750.19     91.16 o 
   0 -11   8      324.21      260.50     33.59 o 
   1 -11   8      733.50      728.99     52.69 o 
   2 -11   8     4385.36     4356.25    295.33 o 
   3 -11   8     3356.32     3239.51    186.13 o 
   4 -11   8      106.67      102.48     35.52 o 
   5 -11   8     1954.25     2054.10    125.24 o 
   6 -11   8     3738.19     3676.72    159.85 o 
 -12 -10   8      297.35      303.11     67.10 o 
 -11 -10   8     6356.22     6075.23    295.80 o 
 -10 -10   8        0.53       36.84     37.57 o 
  -9 -10   8     4945.09     4388.20    222.71 o 
  -8 -10   8     1078.05     1036.49     80.07 o 
  -7 -10   8     1169.08     1053.16     65.42 o 
  -6 -10   8     6311.79     5990.23    168.08 o 
  -5 -10   8     2650.02     2485.85     86.02 o 
  -4 -10   8        8.53        3.10     18.82 o 
  -3 -10   8     1878.95     1958.37     75.49 o 
  -2 -10   8     4628.89     4513.73    131.76 o 
  -1 -10   8       34.01       80.67     27.26 o 
   0 -10   8      264.23      215.56     29.34 o 
   1 -10   8     5182.60     5156.35    146.97 o 
   2 -10   8     3010.81     3026.22    103.33 o 
   3 -10   8     1030.23     1048.18     69.20 o 
   4 -10   8     3205.63     2941.75    128.12 o 
   5 -10   8     1157.44     1092.85     84.68 o 
   6 -10   8      728.40      839.67    110.26 o 
   7 -10   8     1911.08     1812.32    105.11 o 
 -12  -9   8      436.62      327.76     46.52 o 
 -11  -9   8     1406.04     1366.30    110.88 o 
 -10  -9   8     2058.17     1958.42    129.01 o 
  -9  -9   8      148.76      114.53     40.93 o 
  -8  -9   8     2810.52     2782.69    113.16 o 
  -7  -9   8    13553.72    12850.04    352.83 o 
  -6  -9   8      706.97      703.03     51.16 o 
  -5  -9   8     3773.97     3751.99    110.07 o 
  -4  -9   8     5319.34     5324.53    163.33 o 
  -3  -9   8        6.57       32.44     18.43 o 
  -2  -9   8    14566.48    14293.24    329.22 o 
  -1  -9   8     4785.62     4930.64    137.66 o 
   0  -9   8     4976.44     4788.96    116.05 o 
   1  -9   8     1204.53     1238.25     57.24 o 
   2  -9   8     5247.13     5249.19    254.43 o 
   3  -9   8      186.89      228.37     31.02 o 
   4  -9   8      113.67       81.98     29.77 o 
   5  -9   8     3487.22     3204.02    135.90 o 
   6  -9   8     6046.79     5879.92    209.46 o 
   7  -9   8      225.35      192.74     52.44 o 
   8  -9   8     1922.59     1985.58    110.80 o 
 -13  -8   8     1100.86     1047.33     79.25 o 
 -12  -8   8      869.42      980.61     69.96 o 
 -11  -8   8     1368.63     1322.90     74.11 o 
 -10  -8   8      560.41      447.91     65.05 o 
  -9  -8   8     3649.91     3578.42    131.65 o 
  -8  -8   8      453.43      408.06     44.29 o 
  -7  -8   8     8056.78     7855.58    237.22 o 
  -6  -8   8    11278.81    11384.11    264.55 o 
  -5  -8   8       51.46      143.42     19.59 o 
  -4  -8   8      140.96      236.29     40.22 o 
  -3  -8   8     5510.09     5357.67    126.16 o 
  -2  -8   8       37.26      115.32     18.19 o 
  -1  -8   8     4548.90     4612.56    126.92 o 
   0  -8   8     2025.62     2055.76     66.97 o 
   1  -8   8      384.28      390.24     22.65 o 
   2  -8   8     4297.40     4381.63     94.13 o 
   3  -8   8     1224.99     1158.14     45.42 o 
   4  -8   8        6.52       43.52     19.22 o 
   5  -8   8      133.88      148.22     33.38 o 
   6  -8   8     6106.28     5976.94    208.26 o 
   7  -8   8       10.63       10.46     25.86 o 
   8  -8   8       64.18       64.16     49.12 o 
   9  -8   8      540.71      432.36     96.99 o 
 -13  -7   8        8.74      -20.08     31.76 o 
 -12  -7   8        4.01      -12.11     22.13 o 
 -11  -7   8     2431.66     2260.61    137.92 o 
 -10  -7   8     2679.33     2753.48    110.12 o 
  -9  -7   8     1114.29     1204.43     65.10 o 
  -8  -7   8       39.49       15.45     39.29 o 
  -7  -7   8     1689.22     1762.26     76.10 o 
  -6  -7   8     2524.10     2436.91     75.58 o 
  -5  -7   8     9723.98     9711.60    195.97 o 
  -4  -7   8     8971.37     9228.18    176.81 o 
  -3  -7   8     2518.50     2602.22     60.58 o 
  -2  -7   8     3494.29     3436.42     74.96 o 
  -1  -7   8     1293.58     1360.58     41.09 o 
   0  -7   8     2479.33     2649.01     63.59 o 
   1  -7   8     4974.75     4999.54     98.15 o 
   2  -7   8       10.53       57.75     37.95 o 
   3  -7   8      158.77      131.46     17.82 o 
   4  -7   8      136.45      101.88     18.78 o 
   5  -7   8     3648.99     3498.71     92.97 o 
   6  -7   8     1924.52     1832.87     91.66 o 
   7  -7   8      309.27      379.54     49.84 o 
   8  -7   8      888.79      818.02     71.83 o 
   9  -7   8      240.24      220.76     69.25 o 
 -13  -6   8     1458.45     1517.01     90.49 o 
 -12  -6   8      716.45      666.69     57.83 o 
 -11  -6   8      643.43      619.61     63.21 o 
 -10  -6   8     3935.97     4133.16    117.11 o 
  -9  -6   8     1946.32     1716.95     75.90 o 
  -8  -6   8       42.82       22.34     19.60 o 
  -7  -6   8     6242.81     6100.44    183.96 o 
  -6  -6   8     4311.60     4117.41    108.18 o 
  -5  -6   8     2030.83     2003.41     54.42 o 
  -4  -6   8    14324.14    14066.65    240.01 o 
  -3  -6   8     4562.62     4900.83     94.61 o 
  -2  -6   8       34.06       29.44     10.23 o 
  -1  -6   8     2154.24     2128.79     51.26 o 
   0  -6   8     2271.91     2190.25     48.40 o 
   1  -6   8     1068.40     1035.93     34.98 o 
   2  -6   8    23584.86    22932.52    383.99 o 
   3  -6   8      306.06      245.77     16.77 o 
   4  -6   8      649.85      629.17     30.43 o 
   5  -6   8     1455.51     1416.08     50.84 o 
   6  -6   8     1712.08     1813.53     60.88 o 
   7  -6   8      510.92      482.53     34.04 o 
   8  -6   8     1773.40     1776.29     94.19 o 
   9  -6   8        1.60       15.83     26.46 o 
  10  -6   8       33.25       25.16     30.63 o 
 -13  -5   8     1591.99     1698.07     89.41 o 
 -12  -5   8      947.29      704.98     58.75 o 
 -11  -5   8     1306.67     1340.93     48.56 o 
 -10  -5   8     5169.14     5493.13    121.85 o 
  -9  -5   8     4998.25     4950.28    109.57 o 
  -8  -5   8     2301.14     2432.13     72.40 o 
  -7  -5   8      443.28      414.61     28.61 o 
  -6  -5   8    19343.25    19198.78    415.94 o 
  -5  -5   8     5778.92     5723.00    136.06 o 
  -4  -5   8     8602.76     9291.63    180.21 o 
  -3  -5   8     6450.86     6588.52    117.93 o 
  -2  -5   8    21146.80    21340.88    351.92 o 
  -1  -5   8       19.56        8.22      8.32 o 
   0  -5   8    26264.55    27165.96    407.02 o 
   1  -5   8     1582.69     1603.21     38.74 o 
   2  -5   8    14061.85    14135.03    257.33 o 
   3  -5   8        7.91       38.23     22.17 o 
   4  -5   8     6585.07     6721.77    116.07 o 
   5  -5   8      318.28      343.06     21.05 o 
   6  -5   8    12355.14    12642.60    227.73 o 
   7  -5   8     1330.07     1478.96     47.92 o 
   8  -5   8        2.42       -5.25     15.18 o 
   9  -5   8        7.99       39.02     27.37 o 
  10  -5   8     5076.13     5039.92    189.32 o 
  11  -5   8       18.46       43.27     31.61 o 
 -13  -4   8      625.34      589.00     39.31 o 
 -12  -4   8      231.29      265.23     26.58 o 
 -11  -4   8     1801.61     1878.01     52.86 o 
 -10  -4   8     1077.47     1103.40     40.82 o 
  -9  -4   8       28.45       54.88     14.12 o 
  -8  -4   8     1748.83     1882.36     59.93 o 
  -7  -4   8      643.42      675.39     28.56 o 
  -6  -4   8      467.95      482.14     22.89 o 
  -5  -4   8      190.47      239.56     19.77 o 
  -4  -4   8      842.54      808.26     27.92 o 
  -3  -4   8      351.10      487.58     18.22 o 
  -2  -4   8    12455.94    12067.04    201.44 o 
  -1  -4   8      177.10      283.73     14.85 o 
   0  -4   8     1503.08     1661.95     35.36 o 
   1  -4   8     1038.67     1040.48     27.79 o 
   2  -4   8    17380.68    17630.76    270.58 o 
   3  -4   8      507.33      467.96     19.71 o 
   4  -4   8    13225.31    12848.94    223.90 o 
   5  -4   8      191.95      319.41     31.97 o 
   6  -4   8     2070.69     2134.52     92.36 o 
   7  -4   8      724.15      722.83     34.39 o 
   8  -4   8     2345.82     2393.44     83.69 o 
   9  -4   8      645.25      658.31     47.95 o 
  10  -4   8     5616.13     5410.72    195.60 o 
  11  -4   8      314.06      389.53     53.36 o 
 -13  -3   8     2982.58     3095.31     77.51 o 
 -12  -3   8     1213.79     1352.16     49.39 o 
 -11  -3   8       26.13       75.77     15.02 o 
 -10  -3   8     6902.16     6754.17    127.30 o 
  -9  -3   8        5.21       74.77     14.36 o 
  -8  -3   8      366.94      340.45     22.32 o 
  -7  -3   8     1692.88     1629.78     44.22 o 
  -6  -3   8    12208.31    12984.25    241.38 o 
  -5  -3   8      866.15      971.46     29.39 o 
  -4  -3   8      100.06       92.13     26.75 o 
  -3  -3   8     3429.28     3635.18    110.26 o 
  -2  -3   8     4778.20     4948.69    151.12 o 
  -1  -3   8     1845.52     1780.79     40.77 o 
   0  -3   8    11830.18    11567.05    175.87 o 
   1  -3   8      280.24      290.10     14.12 o 
   2  -3   8    10930.14    10777.79    169.32 o 
   3  -3   8     7964.78     8317.58    135.80 o 
   4  -3   8      172.26      157.95     12.74 o 
   5  -3   8      453.38      449.29     23.71 o 
   6  -3   8     2948.66     2842.82     70.11 o 
   7  -3   8      134.87      120.56     19.00 o 
   8  -3   8     5238.15     4954.61    119.13 o 
   9  -3   8      657.33      577.02     43.64 o 
  10  -3   8     1438.74     1422.89     65.82 o 
  11  -3   8       51.16       14.42     26.29 o 
  12  -3   8      100.36       65.11     31.90 o 
 -13  -2   8      468.15      463.19     34.80 o 
 -12  -2   8     4330.46     4380.35    106.21 o 
 -11  -2   8      829.48      834.12     34.95 o 
 -10  -2   8      724.71      708.65     30.40 o 
  -9  -2   8     2863.28     2965.06     64.84 o 
  -8  -2   8     5770.26     5748.90    119.55 o 
  -7  -2   8     4291.56     4263.22     80.97 o 
  -6  -2   8    10151.53    10551.64    197.55 o 
  -5  -2   8      647.18      697.36     34.65 o 
  -4  -2   8     1660.03     2006.79     66.52 o 
  -3  -2   8      334.07      409.41     23.05 o 
  -2  -2   8    28070.59    29190.14   1227.46 o 
  -1  -2   8     4650.06     4288.66     95.80 o 
   0  -2   8     5675.35     5938.16    211.81 o 
   1  -2   8     1736.32     1761.96     34.19 o 
   2  -2   8     2138.92     2334.36     44.90 o 
   3  -2   8     3601.53     3518.88     64.23 o 
   4  -2   8     7346.64     7436.67    148.97 o 
   5  -2   8        0.53       -6.82      7.66 o 
   6  -2   8    27838.50    27271.10    453.93 o 
   7  -2   8       65.99       55.46     14.02 o 
   8  -2   8      107.09       91.53     19.34 o 
   9  -2   8      128.43      116.44     24.11 o 
  10  -2   8     5327.13     5344.51    151.25 o 
  11  -2   8        0.49       -5.12     23.33 o 
  12  -2   8     2557.61     2578.30    122.28 o 
 -13  -1   8     1267.46     1244.03     74.00 o 
 -12  -1   8     1223.54     1218.47     47.59 o 
 -11  -1   8     2682.29     2638.92     65.03 o 
 -10  -1   8     9221.17     8964.86    162.47 o 
  -9  -1   8      574.34      662.76     26.79 o 
  -8  -1   8     6158.58     5922.26    108.79 o 
  -7  -1   8     3860.73     3936.72     75.67 o 
  -6  -1   8     6523.22     6739.79    116.47 o 
  -5  -1   8     2427.56     2195.81     57.41 o 
  -4  -1   8     2473.69     2583.31     61.61 o 
  -3  -1   8      244.23      197.79     33.26 o 
  -2  -1   8    22221.75    22381.31    773.46 o 
  -1  -1   8       17.28       64.69     12.57 o 
   0  -1   8      384.75      389.63     20.82 o 
   1  -1   8      718.96      672.30     19.80 o 
   2  -1   8    53360.45    53691.07    854.97 o 
   3  -1   8      523.52      705.27     42.10 o 
   4  -1   8    17223.41    18123.63    246.65 o 
   5  -1   8        0.44       11.11      9.90 o 
   6  -1   8       98.06      179.57     31.73 o 
   7  -1   8     1109.05     1068.20     36.77 o 
   8  -1   8    18959.19    19260.71    371.72 o 
   9  -1   8      858.12      896.80     42.21 o 
  10  -1   8    11371.14    11690.60    282.05 o 
  11  -1   8        9.71       35.41     21.44 o 
  12  -1   8      243.11      285.01     67.83 o 
  13  -1   8      335.29      345.61     53.08 o 
 -13   0   8      896.44      918.16     47.34 o 
 -12   0   8     1055.27      988.91     44.23 o 
 -11   0   8       81.19       66.57     15.57 o 
 -10   0   8     5582.80     5652.77    111.31 o 
  -9   0   8     1423.60     1490.95     40.99 o 
  -8   0   8       13.31       45.49     10.73 o 
  -7   0   8     3693.21     3464.15     57.11 o 
  -6   0   8     6652.08     7009.06    110.41 o 
  -5   0   8     1527.30     1537.29     37.59 o 
  -4   0   8    11931.53    11730.56    211.02 o 
  -3   0   8     1389.56     1528.71     85.08 o 
  -2   0   8      368.16      744.58     55.11 o 
  -1   0   8     2192.95     2142.32    104.81 o 
   0   0   8     4953.23     4486.57    118.05 o 
   1   0   8      535.57      469.49     27.92 o 
   2   0   8    18213.88    18412.12    300.34 o 
   3   0   8     4122.71     4116.45     70.30 o 
   4   0   8     1240.19     1283.71     34.01 o 
   5   0   8     1080.46     1043.93     28.07 o 
   6   0   8    31025.13    30718.65    505.66 o 
   7   0   8      679.40      718.04     30.07 o 
   8   0   8     4505.88     4414.22    105.26 o 
   9   0   8     4910.82     4791.93    116.50 o 
  10   0   8      961.53      857.38     51.40 o 
  11   0   8      456.81      425.68     66.07 o 
  12   0   8     3116.68     3248.05    137.78 o 
  13   0   8        9.60       11.32     28.63 o 
 -13   1   8       31.72        5.25     18.03 o 
 -12   1   8     1145.22     1043.25     46.27 o 
 -11   1   8      830.53      864.05     40.13 o 
 -10   1   8     1392.10     1478.41     50.73 o 
  -9   1   8        9.13        8.63     10.08 o 
  -8   1   8    16623.87    16415.65    250.28 o 
  -7   1   8       38.33       42.30      7.79 o 
  -6   1   8    12846.44    12639.66    176.69 o 
  -5   1   8        0.29        8.20      6.99 o 
  -4   1   8      209.26      339.51     44.73 o 
  -3   1   8     2000.63     2176.47     66.94 o 
  -2   1   8    24934.33    24024.70    829.30 o 
  -1   1   8     2699.67     2429.20    114.32 o 
   0   1   8     2227.26     2212.22     67.71 o 
   1   1   8     2637.27     2800.00     79.68 o 
   2   1   8      294.12      350.34     41.68 o 
   3   1   8     7412.08     7770.06    134.01 o 
   4   1   8     6940.86     7208.57    117.31 o 
   5   1   8      708.81      657.99     24.53 o 
   6   1   8     5737.78     5864.53    111.21 o 
   7   1   8     1391.79     1355.56     40.04 o 
   8   1   8     1031.36     1035.65     52.30 o 
   9   1   8      102.25       87.67     18.19 o 
  10   1   8     7244.41     6814.22    177.97 o 
  11   1   8      118.48       92.15     24.76 o 
  12   1   8     1950.71     2043.40    232.32 o 
  13   1   8       52.65       31.54     30.22 o 
 -12   2   8       40.16       49.37     17.88 o 
 -11   2   8      264.49      288.45     26.56 o 
 -10   2   8     8232.56     8323.76    142.40 o 
  -9   2   8        0.54        4.68      9.98 o 
  -8   2   8    13080.63    12721.45    199.07 o 
  -7   2   8     1818.08     1780.37     36.28 o 
  -6   2   8     5508.32     5286.26     80.87 o 
  -5   2   8      263.68      286.22     11.70 o 
  -4   2   8    15220.94    15170.64    273.65 o 
  -3   2   8     1797.98     1938.98     74.69 o 
  -2   2   8    41135.39    39063.30   1324.49 o 
  -1   2   8     1117.25      979.26     36.47 o 
   0   2   8     1560.09     1711.73     32.48 o 
   1   2   8     2622.22     3012.10     69.49 o 
   2   2   8    29994.02    30852.09    417.48 o 
   3   2   8     1013.89      927.80     22.52 o 
   4   2   8       60.68       55.37      7.89 o 
   5   2   8     1007.00     1074.95     26.77 o 
   6   2   8     9457.36     9460.87    153.28 o 
   7   2   8       17.90        7.35      9.60 o 
   8   2   8     4547.02     4508.69     94.55 o 
   9   2   8       95.70       58.12     17.32 o 
  10   2   8     2977.79     2847.96     92.97 o 
  11   2   8      890.87      852.36     52.46 o 
  12   2   8      239.76      157.62     29.35 o 
  13   2   8       72.28       78.46     34.35 o 
 -12   3   8     1225.12     1215.33     56.82 o 
 -11   3   8       10.13        2.50     14.42 o 
 -10   3   8     1198.35     1228.68     39.61 o 
  -9   3   8       96.10       88.26     13.85 o 
  -8   3   8      343.41      346.64     20.01 o 
  -7   3   8      466.90      421.20     20.12 o 
  -6   3   8    28063.95    27736.64    379.39 o 
  -5   3   8      321.17      315.65     12.46 o 
  -4   3   8     9501.32     9613.19    159.58 o 
  -3   3   8     8330.82     8809.61    163.95 o 
  -2   3   8       70.76      130.37      9.21 o 
  -1   3   8        1.97       15.22      5.23 o 
   0   3   8    14615.59    14367.49    230.44 o 
   1   3   8      100.66      107.15     25.58 o 
   2   3   8    28455.77    29978.80    439.15 o 
   3   3   8      257.50      254.86     12.54 o 
   4   3   8     5994.43     6706.31    109.45 o 
   5   3   8     2914.63     2852.13     55.61 o 
   6   3   8     4910.00     4812.99     85.72 o 
   7   3   8     1823.52     1885.81     48.57 o 
   8   3   8     2960.84     2929.93     68.60 o 
   9   3   8     3701.62     3639.64     92.49 o 
  10   3   8     3373.60     3396.07    104.42 o 
  11   3   8     4693.99     4606.49    134.02 o 
  12   3   8     5518.92     5527.89    160.21 o 
  13   3   8     1684.74     1662.99     95.28 o 
 -12   4   8      912.15      818.83     47.42 o 
 -11   4   8      150.21      190.77     22.24 o 
 -10   4   8     1470.15     1482.55     48.37 o 
  -9   4   8     1057.58      901.53     33.67 o 
  -8   4   8     4877.12     4885.49     90.68 o 
  -7   4   8      333.37      473.96     22.34 o 
  -6   4   8     1907.57     1826.09     41.89 o 
  -5   4   8      103.43      152.08     12.04 o 
  -4   4   8     1701.37     1534.94     32.66 o 
  -3   4   8      629.81      663.98     21.02 o 
  -2   4   8    29793.53    28448.68    449.66 o 
  -1   4   8     1153.41     1209.33     27.45 o 
   0   4   8     1980.42     2142.38     42.76 o 
   1   4   8     7329.56     8057.31    138.77 o 
   2   4   8      129.00      148.64      8.71 o 
   3   4   8     1338.12     1417.69     35.56 o 
   4   4   8      789.58      786.92     25.12 o 
   5   4   8       73.22      251.61     24.67 o 
   6   4   8     1351.74     1295.44     36.04 o 
   7   4   8    11492.66    11343.91    200.91 o 
   8   4   8      518.08      565.32     29.26 o 
   9   4   8      712.59      816.32     39.16 o 
  10   4   8     8913.96     8813.40    189.55 o 
  11   4   8       30.16       47.45     20.77 o 
  12   4   8      609.52      606.31     47.56 o 
  13   4   8     2268.49     2207.39    109.87 o 
  14   4   8     1127.81     1247.88     89.36 o 
 -11   5   8        6.73       -7.17     14.58 o 
 -10   5   8    10048.78     9901.74    187.39 o 
  -9   5   8      247.69      213.78     22.12 o 
  -8   5   8     1032.92     1059.91     39.82 o 
  -7   5   8      244.96      311.21     22.64 o 
  -6   5   8     9156.91     9337.20    168.01 o 
  -5   5   8     4154.55     4130.07    102.10 o 
  -4   5   8     9967.24     9888.61    156.19 o 
  -3   5   8      114.40      124.35     18.79 o 
  -2   5   8     1141.73     1373.95     27.37 o 
  -1   5   8     3466.22     3814.23     54.87 o 
   0   5   8     4865.85     5129.95     71.61 o 
   1   5   8     2294.65     2211.71     35.56 o 
   2   5   8    10402.30     9922.07    132.19 o 
   3   5   8     1229.54     1196.05     35.53 o 
   4   5   8     8609.99     8949.54    143.37 o 
   6   5   8     2290.91     2079.83     50.17 o 
   7   5   8      975.81      901.86     32.18 o 
   8   5   8     2088.00     1905.19     51.53 o 
   9   5   8     2572.01     2706.47     75.09 o 
  10   5   8      535.12      517.78     35.48 o 
  11   5   8     1221.66     1197.46     57.69 o 
  12   5   8     2854.89     2737.98    117.18 o 
  13   5   8      430.34      495.83     57.68 o 
  14   5   8     1453.15     1400.68     90.06 o 
 -11   6   8       30.95       43.77     18.32 o 
 -10   6   8      875.00      839.97     42.04 o 
  -9   6   8     2742.33     2722.94     83.73 o 
  -8   6   8     1179.03     1083.44     44.77 o 
  -7   6   8     1792.03     1739.65     59.19 o 
  -6   6   8     9879.83    10219.61    184.62 o 
  -5   6   8     1750.22     1755.99     41.49 o 
  -4   6   8       23.18       28.57      7.87 o 
  -3   6   8    13634.48    12912.53    184.28 o 
  -2   6   8    10689.00    10947.45    146.80 o 
  -1   6   8     1586.42     1667.72     30.69 o 
   0   6   8    15065.78    15333.98    200.45 o 
   1   6   8     9035.37     9593.42    122.02 o 
   2   6   8     1608.45     1440.24     28.25 o 
   3   6   8    12326.27    12379.04    165.28 o 
   4   6   8      322.20      235.22     15.06 o 
   5   6   8      776.80      765.04     30.99 o 
   6   6   8    14942.28    14980.98    257.17 o 
   7   6   8     3206.20     3331.10     73.82 o 
   8   6   8      269.96      266.81     27.85 o 
   9   6   8     1616.76     1460.76     53.58 o 
  10   6   8     2875.45     2905.75     94.01 o 
  11   6   8        1.73      -22.22     15.82 o 
  12   6   8     1325.75     1265.91     61.64 o 
  13   6   8     2880.48     3137.04    205.50 o 
  14   6   8      350.45      351.77     53.64 o 
 -10   7   8      957.75     1100.85     57.55 o 
  -9   7   8      281.23      238.27     29.88 o 
  -8   7   8      958.57      877.63     47.01 o 
  -7   7   8      992.25      947.48     40.08 o 
  -6   7   8     1425.64     1478.97     47.10 o 
  -5   7   8     1268.79     1276.39     42.59 o 
  -4   7   8      256.58      274.08     17.65 o 
  -3   7   8     2961.67     2920.37     67.53 o 
  -2   7   8     7696.20     7314.77    104.61 o 
  -1   7   8     1477.85     1402.78     29.54 o 
   0   7   8     4494.24     4716.24     71.39 o 
   1   7   8     1213.33     1340.60     28.88 o 
   2   7   8     9717.69     9961.46    152.06 o 
   3   7   8     9999.48     9960.70    157.44 o 
   4   7   8    14059.82    13667.86    210.75 o 
   5   7   8     2129.59     1927.61     49.05 o 
   6   7   8     3881.90     3906.41     94.81 o 
   7   7   8     3666.28     3745.55     81.56 o 
   8   7   8     1588.04     1686.12     54.80 o 
   9   7   8      262.73      283.27     25.86 o 
  10   7   8     1982.92     1975.49     74.18 o 
  11   7   8      326.15      369.04     37.35 o 
  12   7   8      175.51      224.03     65.53 o 
  13   7   8     3456.71     3511.13    163.91 o 
  -9   8   8     1199.50     1226.26     59.17 o 
  -8   8   8     1363.24     1159.50     61.71 o 
  -7   8   8     1309.43     1280.79     71.61 o 
  -6   8   8     1858.70     1819.01     55.16 o 
  -5   8   8      127.31      104.65     17.65 o 
  -4   8   8     2165.49     2156.87     57.63 o 
  -3   8   8     1970.62     2224.72     75.33 o 
  -2   8   8      145.67      170.61     14.39 o 
  -1   8   8     7808.28     7365.78    130.11 o 
   0   8   8     4560.26     4381.54     74.96 o 
   1   8   8      154.59      262.91     15.86 o 
   2   8   8    18995.45    19509.70    378.46 o 
   3   8   8      490.40      700.14     29.90 o 
   4   8   8       44.74       36.02      8.37 o 
   5   8   8     4693.75     4510.46     83.61 o 
   6   8   8     4985.92     4990.13     99.17 o 
   7   8   8     4544.39     4690.17     90.07 o 
   8   8   8     6663.45     6956.28    152.91 o 
   9   8   8       45.43       63.43     17.51 o 
  10   8   8       40.23      101.19     61.62 o 
  11   8   8     3231.27     3186.12    104.96 o 
  12   8   8       39.08       47.85     27.95 o 
  13   8   8      558.31      513.72    118.74 o 
  -9   9   8      530.83      476.14     43.45 o 
  -8   9   8     1329.51     1351.16     60.61 o 
  -7   9   8        7.56       14.41     18.73 o 
  -6   9   8     7515.61     7308.50    171.55 o 
  -5   9   8     4241.16     4114.06     94.55 o 
  -4   9   8      303.41      347.77     26.13 o 
  -3   9   8     6976.75     6509.74    129.32 o 
  -2   9   8    10482.68    10859.45    178.73 o 
  -1   9   8      268.42      274.04     19.89 o 
   0   9   8     3888.61     3544.63     83.63 o 
   1   9   8     2476.23     2355.86     52.99 o 
   2   9   8     1084.59     1105.98     49.57 o 
   3   9   8     9306.67     9335.52    186.10 o 
   4   9   8    12692.57    12271.35    211.05 o 
   5   9   8      143.53      121.57     12.77 o 
   6   9   8     1659.00     1546.47     41.85 o 
   7   9   8      990.72      948.73     36.56 o 
   8   9   8      323.73      342.63     25.81 o 
   9   9   8     1620.28     1619.74     57.80 o 
  10   9   8     2667.91     2541.56     89.22 o 
  11   9   8      150.12      112.89     59.72 o 
  12   9   8      789.95      844.69     73.18 o 
  13   9   8     1541.98     1744.26     98.54 o 
  -8  10   8     4575.39     4497.58    124.66 o 
  -7  10   8      769.84      826.03     51.41 o 
  -6  10   8        9.32       15.76     18.57 o 
  -5  10   8     3979.34     3733.73    102.29 o 
  -4  10   8     1446.53     1246.38     62.73 o 
  -3  10   8       65.49       38.51     23.32 o 
  -2  10   8     2310.59     2210.64     59.61 o 
  -1  10   8     4552.34     4253.90     85.27 o 
   0  10   8      239.33      237.95     19.82 o 
   1  10   8     7112.35     7127.39    125.38 o 
   2  10   8     6158.57     5853.77    128.75 o 
   3  10   8      489.29      461.35     30.12 o 
   4  10   8     1854.52     1857.41     67.79 o 
   5  10   8    12207.54    11972.95    209.17 o 
   6  10   8     1475.54     1510.98     46.70 o 
   7  10   8    13076.17    12747.27    230.74 o 
   8  10   8     1797.02     1733.08     53.39 o 
   9  10   8     1267.35     1115.67     56.71 o 
  10  10   8     4984.75     4839.29    175.47 o 
  11  10   8     8919.86     8303.03    269.43 o 
  12  10   8      223.12      220.60     44.07 o 
  13  10   8      266.88      253.63     62.42 o 
  -7  11   8      129.06      134.01     29.62 o 
  -6  11   8     2454.80     2315.10     80.44 o 
  -5  11   8       21.54       43.11     20.22 o 
  -4  11   8     1718.25     1647.06     62.22 o 
  -3  11   8     1804.45     1737.24     62.73 o 
  -2  11   8      120.41      164.35     21.87 o 
  -1  11   8     5395.71     5246.60    102.33 o 
   0  11   8      163.10      168.43     18.54 o 
   1  11   8        0.01       -0.71     11.44 o 
   2  11   8      320.18      370.89     29.24 o 
   3  11   8     2468.91     2390.79     68.45 o 
   4  11   8     1836.60     1783.49     63.60 o 
   5  11   8     5026.85     5153.73    118.06 o 
   6  11   8     2633.26     2849.18     94.55 o 
   7  11   8      139.67      101.41     23.33 o 
   8  11   8      715.90      631.85     57.66 o 
   9  11   8     5864.20     5795.19    199.96 o 
  10  11   8      134.98       98.66     33.99 o 
  11  11   8     6597.54     6571.76    227.30 o 
  12  11   8      118.59      145.52     39.98 o 
  -6  12   8     2589.50     2689.82    103.97 o 
  -5  12   8     2505.27     2696.94    115.32 o 
  -4  12   8      505.04      496.78     39.92 o 
  -3  12   8     1291.50     1150.72     49.65 o 
  -2  12   8      688.69      714.95     39.64 o 
  -1  12   8       26.88       44.05     16.17 o 
   0  12   8     1565.86     1560.21     53.70 o 
   1  12   8     6349.29     6136.59    126.87 o 
   2  12   8        1.75      116.43     21.46 o 
   3  12   8     4036.24     3808.71    103.20 o 
   4  12   8        9.60      160.99     22.42 o 
   5  12   8     1214.09     1150.49     78.14 o 
   6  12   8      380.13      384.72     39.30 o 
   7  12   8     5544.58     5452.66    154.40 o 
   8  12   8     1396.37     1253.70     77.01 o 
   9  12   8     1203.28     1046.46     79.74 o 
  10  12   8     1229.82     1246.68     80.38 o 
  11  12   8       96.84      122.47     39.43 o 
  12  12   8      206.94      283.64     65.05 o 
  -5  13   8     3770.02     3665.70    159.57 o 
  -4  13   8     1856.16     1894.14     84.22 o 
  -3  13   8      489.94      451.40     35.07 o 
  -2  13   8     1838.59     1889.24     61.81 o 
  -1  13   8     6131.81     5832.76    127.14 o 
   0  13   8      272.88      249.95     25.68 o 
   1  13   8     3241.13     3176.64     81.71 o 
   2  13   8     1188.86     1204.31     51.62 o 
   3  13   8      930.60      886.48     64.11 o 
   4  13   8       18.25       20.98     17.48 o 
   5  13   8     3075.46     3234.33     88.45 o 
   6  13   8     1078.40     1084.24    102.40 o 
   7  13   8     2120.32     2021.25    121.88 o 
   8  13   8      739.31      660.48     63.01 o 
   9  13   8     1097.94     1156.67     81.53 o 
  10  13   8        7.37      -11.99     25.55 o 
  11  13   8     3620.89     3882.81    162.46 o 
  -3  14   8     2675.38     2714.56    104.60 o 
  -2  14   8     1277.79     1231.86     69.30 o 
  -1  14   8     8059.85     8165.44    186.74 o 
   0  14   8      622.11      685.59     41.52 o 
   1  14   8      240.26      293.89     36.09 o 
   2  14   8     1125.28     1194.44     54.31 o 
   3  14   8     8184.05     8120.43    249.24 o 
   4  14   8      300.44      330.73     52.33 o 
   5  14   8     1575.80     1307.76    117.82 o 
   6  14   8       59.04      100.21     50.36 o 
   7  14   8      183.73      198.66     60.15 o 
   8  14   8       61.68       73.13     69.14 o 
   9  14   8     5344.87     4949.41    314.22 o 
  10  14   8       20.39       50.82     33.36 o 
  -2  15   8     1861.47     2009.25     89.58 o 
  -1  15   8       17.35       42.33     25.96 o 
   0  15   8       10.95       24.53     23.27 o 
   1  15   8     1614.55     1466.81     70.21 o 
   2  15   8       30.30        3.66     25.85 o 
   3  15   8     5000.33     4841.02    170.51 o 
   4  15   8       27.78       -7.24     42.32 o 
   5  15   8       61.67       10.60     43.34 o 
   6  15   8       50.96       36.33     44.81 o 
   7  15   8     4368.40     3960.76    232.14 o 
   8  15   8      128.24      146.47     40.10 o 
   9  15   8     1073.09      868.05     80.50 o 
   1  16   8      116.25      168.04     40.24 o 
   2  16   8       49.66       67.74     67.94 o 
   3  16   8      522.47      532.40     91.51 o 
   4  16   8      131.91      183.24     63.44 o 
   5  16   8     2501.40     2529.70    179.66 o 
   6  16   8       22.21       55.77     52.99 o 
   7  16   8      383.89      466.76     87.93 o 
  -6 -14   9     5026.86     4627.72    256.99 o 
  -5 -14   9      412.85      362.02     77.40 o 
  -4 -14   9     5026.44     4878.06    269.12 o 
  -3 -14   9     1240.56     1297.16    122.65 o 
  -2 -14   9      779.64      716.88    100.87 o 
  -1 -14   9       79.24       89.54     53.14 o 
   0 -14   9     2953.27     2769.44    188.14 o 
  -8 -13   9     3827.08     3497.15    148.05 o 
  -7 -13   9        4.72       74.06     33.47 o 
  -6 -13   9     5500.16     5109.92    190.47 o 
  -5 -13   9      712.67      615.54     64.55 o 
  -4 -13   9      318.03      286.01     75.21 o 
  -3 -13   9      578.26      593.43     89.39 o 
  -2 -13   9     3601.82     3406.22    205.53 o 
  -1 -13   9      196.66      148.89     53.65 o 
   0 -13   9     1937.04     1678.91    138.29 o 
   1 -13   9     3898.63     3998.70    235.28 o 
   2 -13   9       52.62       45.61     47.00 o 
 -10 -12   9     3390.64     3323.63    141.49 o 
  -9 -12   9      605.87      749.87     68.40 o 
  -8 -12   9     1872.02     1655.52     91.55 o 
  -7 -12   9       68.02       81.09     31.64 o 
  -6 -12   9       12.26        9.77     26.88 o 
  -5 -12   9       13.53        4.05     24.39 o 
  -4 -12   9     2980.87     2902.96    126.39 o 
  -3 -12   9        8.53       76.53     41.84 o 
  -2 -12   9     3271.80     3180.15    135.64 o 
  -1 -12   9      552.13      605.94     62.00 o 
   0 -12   9      221.76      155.40     36.38 o 
   1 -12   9     1046.85     1002.28     78.92 o 
   2 -12   9     2104.52     2171.43    110.16 o 
   3 -12   9      129.55      222.24     43.64 o 
   4 -12   9      484.90      552.48     65.13 o 
 -10 -11   9     6124.79     5722.10    200.56 o 
  -9 -11   9      210.67      211.18     39.91 o 
  -8 -11   9        2.35       -8.57     22.31 o 
  -7 -11   9      455.72      502.84     52.89 o 
  -6 -11   9     3049.01     3190.73    128.37 o 
  -5 -11   9      585.68      572.37     82.96 o 
  -4 -11   9     3663.12     3584.74    172.61 o 
  -3 -11   9        8.54       37.37     25.72 o 
  -2 -11   9      204.32      192.83     56.72 o 
  -1 -11   9      869.00      798.82     67.74 o 
   0 -11   9     4302.87     4421.90    176.90 o 
   1 -11   9      323.22      384.11     50.70 o 
   2 -11   9     5434.40     5384.31    192.94 o 
   3 -11   9     1076.98     1006.73     79.96 o 
   4 -11   9      696.74      676.53     67.84 o 
   5 -11   9     2415.98     2565.69    126.47 o 
 -11 -10   9     2950.76     2917.16    175.79 o 
 -10 -10   9       75.62       59.50     41.30 o 
  -9 -10   9     1038.36      795.16     88.44 o 
  -8 -10   9     2673.54     2495.10    107.16 o 
  -7 -10   9       10.99       25.43     23.50 o 
  -6 -10   9     3059.05     3113.22    100.93 o 
  -5 -10   9     2140.34     2101.23    138.37 o 
  -4 -10   9       46.26       42.29     20.51 o 
  -3 -10   9     2112.36     1885.41     99.29 o 
  -2 -10   9     8809.06     9025.00    467.90 o 
  -1 -10   9     1080.42     1140.01     70.29 o 
   0 -10   9     1708.62     1737.64     71.27 o 
   1 -10   9     4743.01     4559.39    135.25 o 
   2 -10   9      362.22      355.61     37.81 o 
   3 -10   9      514.75      501.17     83.25 o 
   4 -10   9     4031.70     4000.72    158.61 o 
   5 -10   9      996.09      809.83     73.36 o 
   6 -10   9     1671.50     1590.10     95.85 o 
 -12  -9   9      196.29      226.52     41.92 o 
 -11  -9   9     3369.06     3160.12    182.14 o 
 -10  -9   9     7011.95     6560.78    302.53 o 
  -9  -9   9       79.77       72.43     38.37 o 
  -8  -9   9     3520.54     3423.62    241.64 o 
  -7  -9   9     7872.95     7760.84    195.34 o 
  -6  -9   9     1542.44     1466.85     61.74 o 
  -5  -9   9    16286.34    15854.92    478.82 o 
  -4  -9   9     4262.49     3910.22    114.35 o 
  -3  -9   9      465.71      414.28     36.33 o 
  -2  -9   9     8077.92     7947.97    215.97 o 
  -1  -9   9     5618.87     5429.88    206.73 o 
   0  -9   9      847.17      821.11     42.56 o 
   1  -9   9      493.40      504.69     41.05 o 
   2  -9   9     3285.66     3103.58    102.90 o 
   3  -9   9     1434.94     1462.74     66.94 o 
   4  -9   9      961.88     1007.77     76.22 o 
   5  -9   9     5640.25     5722.53    249.90 o 
   6  -9   9       39.78       22.91     38.70 o 
   7  -9   9      104.34       87.12     34.85 o 
 -12  -8   9     5065.72     5066.75    180.40 o 
 -11  -8   9       76.60       37.28     39.47 o 
 -10  -8   9     2484.95     2372.41    142.46 o 
  -9  -8   9     2787.64     2848.88    201.55 o 
  -8  -8   9       64.17      111.12     28.25 o 
  -7  -8   9     1527.43     1607.00    107.99 o 
  -6  -8   9    14433.01    14542.70    328.99 o 
  -5  -8   9       44.69       93.88     22.62 o 
  -4  -8   9      134.21      106.72     19.01 o 
  -3  -8   9    15663.31    15663.39    363.46 o 
  -2  -8   9       74.04      138.98     19.95 o 
  -1  -8   9     3004.83     2874.42     93.08 o 
   0  -8   9     1971.21     2009.28     62.07 o 
   1  -8   9        7.86       96.05     18.73 o 
   2  -8   9     2700.28     2426.30     84.73 o 
   3  -8   9     1807.36     1941.50     75.12 o 
   4  -8   9       44.06        7.86     17.74 o 
   5  -8   9     1424.93     1395.54     99.88 o 
   6  -8   9     1243.16     1019.83     79.18 o 
   7  -8   9     1087.81     1282.53     82.87 o 
   8  -8   9      181.65      136.41     38.26 o 
 -12  -7   9     1272.60     1112.24     71.06 o 
 -11  -7   9     1675.02     1514.77    124.47 o 
 -10  -7   9      481.51      526.81     77.26 o 
  -9  -7   9       91.79      102.45     27.02 o 
  -8  -7   9     1198.56     1224.89     81.64 o 
  -7  -7   9     7728.51     7862.02    406.06 o 
  -6  -7   9     5748.63     5933.68    149.09 o 
  -5  -7   9     6840.42     6795.34    143.44 o 
  -4  -7   9     1337.30     1274.57     42.56 o 
  -3  -7   9       11.14       30.85     11.40 o 
  -2  -7   9     5060.97     4853.97    129.70 o 
  -1  -7   9      625.96      654.09     30.55 o 
   0  -7   9      622.79      657.55     38.50 o 
   1  -7   9     4277.52     4204.99    101.41 o 
   2  -7   9      418.19      419.47     30.33 o 
   3  -7   9     3172.64     3150.88     85.89 o 
   4  -7   9     2020.94     1943.31     74.59 o 
   5  -7   9       55.57       43.54     21.28 o 
   6  -7   9     2311.34     2293.58    161.39 o 
   7  -7   9     4285.82     4330.99    165.41 o 
   8  -7   9       71.69       54.93     30.66 o 
   9  -7   9      480.77      377.24     54.63 o 
 -13  -6   9     2607.04     2754.69    119.51 o 
 -12  -6   9       38.00       58.33     33.70 o 
 -11  -6   9      199.90      217.09     35.14 o 
 -10  -6   9     3751.30     3598.47    105.85 o 
  -9  -6   9      737.31      649.60     49.40 o 
  -8  -6   9      322.48      275.29     32.63 o 
  -7  -6   9     3747.52     3795.45    125.38 o 
  -6  -6   9      231.35      205.15     22.30 o 
  -5  -6   9     2343.73     2276.96     59.57 o 
  -4  -6   9     2368.65     2311.99     53.30 o 
  -3  -6   9     8265.60     8378.51    160.15 o 
  -2  -6   9     1888.53     1857.01     52.42 o 
  -1  -6   9     6311.47     6348.25    160.00 o 
   0  -6   9       56.71       61.77     11.51 o 
   1  -6   9     9312.92     8947.87    163.56 o 
   2  -6   9     4727.38     4636.96    108.54 o 
   3  -6   9     3516.56     3473.00     75.09 o 
   4  -6   9      578.92      509.86     55.77 o 
   5  -6   9     5288.24     5302.30    162.65 o 
   6  -6   9      569.41      547.92     44.40 o 
   7  -6   9     1394.27     1352.12     77.99 o 
   8  -6   9     1467.30     1640.50     92.10 o 
   9  -6   9     4615.55     4630.56    178.77 o 
  10  -6   9      508.68      471.05     72.91 o 
 -13  -5   9     2127.27     2373.85    179.04 o 
 -12  -5   9     1442.39     1409.07     76.56 o 
 -11  -5   9       28.53       41.53     16.36 o 
 -10  -5   9     2017.97     1889.99     57.94 o 
  -9  -5   9     4427.59     4393.98    115.39 o 
  -8  -5   9      418.92      383.97     35.13 o 
  -7  -5   9     3019.35     3031.13    102.49 o 
  -6  -5   9     2834.02     2984.56     81.24 o 
  -5  -5   9     1986.23     1994.92     50.95 o 
  -4  -5   9     1584.64     1495.60     41.35 o 
  -3  -5   9    27187.71    27013.04    441.38 o 
  -2  -5   9      712.87      839.80     27.54 o 
  -1  -5   9     7325.04     7476.61    134.46 o 
   0  -5   9      474.37      568.11     22.00 o 
   1  -5   9    17206.69    17238.25    266.80 o 
   2  -5   9      516.53      480.06     25.68 o 
   3  -5   9    33182.86    33174.53    611.44 o 
   4  -5   9     3017.75     2912.76     78.33 o 
   5  -5   9      164.15      160.36     19.89 o 
   6  -5   9     1516.04     1389.68     62.05 o 
   7  -5   9     2787.07     2653.19    172.22 o 
   8  -5   9       44.06       62.61     27.20 o 
   9  -5   9     5543.34     5295.66    230.20 o 
  10  -5   9      339.46      427.10     56.12 o 
 -13  -4   9       94.47       93.82     27.10 o 
 -12  -4   9       94.01       78.30     20.48 o 
 -11  -4   9     3859.90     4010.85     88.18 o 
 -10  -4   9     1921.72     2058.41     82.11 o 
  -9  -4   9     5989.41     5772.43    124.06 o 
  -8  -4   9     3204.28     3111.13     85.81 o 
  -7  -4   9     1381.81     1282.08     45.85 o 
  -6  -4   9      203.66      287.11     18.74 o 
  -5  -4   9    13108.10    13565.00    292.96 o 
  -4  -4   9      229.68      401.09     15.86 o 
  -3  -4   9     2279.72     2330.18     51.59 o 
  -2  -4   9     1955.68     2189.49     44.95 o 
  -1  -4   9     6564.76     6750.62    119.20 o 
   0  -4   9     3523.83     3788.42     74.06 o 
   1  -4   9    12978.89    13102.42    203.85 o 
   2  -4   9     2314.45     2452.31     63.76 o 
   3  -4   9     5979.85     6024.89    115.75 o 
   4  -4   9      259.58      271.00     17.48 o 
   5  -4   9     9269.78     9330.83    199.68 o 
   6  -4   9     2845.64     3057.05     80.44 o 
   7  -4   9     4282.92     4172.93    103.82 o 
   8  -4   9      895.58      952.44     67.42 o 
   9  -4   9      939.13      917.60     72.63 o 
  10  -4   9        0.23       70.08     30.60 o 
  11  -4   9     1158.55     1404.07    116.36 o 
 -13  -3   9     6959.93     6914.37    157.53 o 
 -12  -3   9      541.28      547.02     41.81 o 
 -11  -3   9      270.02      306.28     28.54 o 
 -10  -3   9     3556.21     3619.84     88.69 o 
  -9  -3   9     1906.14     1981.68     56.15 o 
  -8  -3   9     1611.57     1651.87     47.47 o 
  -7  -3   9     4335.50     4046.97     87.89 o 
  -6  -3   9      819.81      916.12     28.83 o 
  -5  -3   9      671.97      631.16     37.12 o 
  -4  -3   9      431.02      403.61     37.20 o 
  -3  -3   9      648.51      605.65     29.15 o 
  -2  -3   9     9383.49     9842.52    211.26 o 
  -1  -3   9     7409.34     6981.20    118.77 o 
   0  -3   9      139.38      151.95     11.01 o 
   1  -3   9     6628.92     6401.71    104.19 o 
   2  -3   9       31.92       47.87      8.82 o 
   3  -3   9      445.34      382.50     19.18 o 
   4  -3   9      528.49      486.32     25.91 o 
   5  -3   9     6703.58     6604.67    142.39 o 
   6  -3   9     2416.50     2468.12     77.51 o 
   7  -3   9      981.89      908.65     40.87 o 
   8  -3   9      161.87      148.82     21.83 o 
   9  -3   9     4574.01     4272.42    159.31 o 
  10  -3   9      491.55      401.82     51.32 o 
  11  -3   9     4091.68     4008.85    161.63 o 
 -13  -2   9     1216.53     1138.86     48.33 o 
 -12  -2   9      741.95      679.33     37.10 o 
 -11  -2   9     5301.23     5360.60    122.80 o 
 -10  -2   9       89.37       89.91     17.73 o 
  -9  -2   9    11831.79    12048.23    233.02 o 
  -8  -2   9       14.77       26.17     14.05 o 
  -7  -2   9      392.75      439.67     19.56 o 
  -6  -2   9     8303.57     8413.71    159.41 o 
  -5  -2   9     2733.24     2638.27     93.26 o 
  -4  -2   9     1281.85     1175.53     46.15 o 
  -3  -2   9     7061.73     7343.88    267.44 o 
  -2  -2   9       16.71       15.23     13.19 o 
  -1  -2   9        1.74       19.85     10.83 o 
   0  -2   9      310.04      376.00     15.07 o 
   1  -2   9    10043.48     9454.03    160.57 o 
   2  -2   9      689.49      615.40     25.78 o 
   3  -2   9     7116.64     6952.92    125.28 o 
   4  -2   9      413.26      367.37     19.25 o 
   5  -2   9      102.35       76.59     11.09 o 
   6  -2   9      911.82      882.02     32.69 o 
   7  -2   9     9710.69     9533.61    196.72 o 
   8  -2   9      393.28      395.81     30.43 o 
   9  -2   9     5778.63     5526.98    189.78 o 
  10  -2   9      352.06      279.49     43.49 o 
  11  -2   9      981.21      911.85     75.72 o 
  12  -2   9      295.96      305.34     51.01 o 
 -13  -1   9     2674.43     2825.97     81.26 o 
 -12  -1   9      128.64      153.85     21.14 o 
 -11  -1   9     4556.04     4622.28     96.82 o 
 -10  -1   9     2317.71     2260.40     55.83 o 
  -9  -1   9     1768.81     1788.30     52.75 o 
  -8  -1   9      655.45      619.95     28.46 o 
  -7  -1   9     5046.45     5070.77     93.23 o 
  -6  -1   9      235.42      195.89     17.40 o 
  -5  -1   9    22100.69    21632.47    541.82 o 
  -4  -1   9     9027.44     8243.07    216.27 o 
  -3  -1   9     1214.95     1372.37     82.52 o 
  -2  -1   9     2965.84     3395.56     98.51 o 
  -1  -1   9    18088.88    18899.00    675.22 o 
   0  -1   9      216.03      249.02     18.89 o 
   1  -1   9    19331.68    20313.70    369.52 o 
   2  -1   9       10.55       37.15      6.29 o 
   3  -1   9     4569.74     4727.11     81.02 o 
   4  -1   9      334.19      248.58     15.42 o 
   5  -1   9    14627.81    14695.31    228.41 o 
   6  -1   9      247.66      261.95     18.54 o 
   7  -1   9    20007.99    20187.79    343.89 o 
   8  -1   9     6068.35     5920.57    149.06 o 
   9  -1   9     2259.17     2435.98     86.84 o 
  10  -1   9      453.65      512.43     53.23 o 
  11  -1   9     3722.48     3581.30    145.51 o 
  12  -1   9      110.98       74.66     32.73 o 
 -12   0   9      296.07      306.57     27.25 o 
 -11   0   9       58.97       90.85     15.98 o 
 -10   0   9     2404.24     2296.65     56.41 o 
  -9   0   9     5829.20     5898.13    110.98 o 
  -8   0   9     1824.28     1856.06     51.53 o 
  -7   0   9     5157.25     5394.89     90.11 o 
  -6   0   9     5547.58     5413.79    108.45 o 
  -5   0   9    13349.64    12808.21    232.88 o 
  -4   0   9       73.26      163.94     34.43 o 
  -3   0   9     8821.04     8404.07    319.78 o 
  -2   0   9       54.04       85.15     27.26 o 
  -1   0   9    21283.10    20818.38    516.70 o 
   0   0   9       72.58       86.50      9.85 o 
   1   0   9      246.22      564.02     26.77 o 
   2   0   9     2222.75     2404.03     75.18 o 
   3   0   9     8966.60     8860.53    139.76 o 
   4   0   9     5439.42     5469.26    160.57 o 
   5   0   9     1889.39     2055.41     81.46 o 
   6   0   9     2218.71     2347.06     61.60 o 
   7   0   9       26.03       67.66     13.79 o 
   8   0   9     4054.99     4091.04    127.79 o 
   9   0   9    13158.03    13378.69    269.95 o 
  10   0   9      593.61      573.26     73.53 o 
  11   0   9     2689.77     2599.25    116.31 o 
  12   0   9       71.67       62.99     29.42 o 
  13   0   9      873.16      876.39     85.08 o 
 -12   1   9        6.69      -13.01     16.76 o 
 -11   1   9     4421.77     4640.26    109.45 o 
 -10   1   9      173.95      149.03     19.45 o 
  -9   1   9    13115.43    13139.43    225.65 o 
  -8   1   9      182.16      214.23     14.29 o 
  -7   1   9     1584.32     1822.94     52.11 o 
  -6   1   9     1074.57      887.56     21.99 o 
  -5   1   9     6138.10     6400.70    123.46 o 
  -4   1   9       29.08       13.33      6.30 o 
  -3   1   9     5318.07     5443.79    223.37 o 
  -2   1   9      759.91      821.04     61.40 o 
   0   1   9      146.39      157.29     14.36 o 
   1   1   9    23276.39    22595.43    570.30 o 
   2   1   9      403.35      334.46     15.03 o 
   3   1   9     9812.59     9891.37    168.26 o 
   4   1   9      366.39      393.83     34.13 o 
   5   1   9    19853.53    19977.46    370.90 o 
   6   1   9     1984.93     1854.18     75.35 o 
   7   1   9     7383.97     7471.77    139.66 o 
   8   1   9       60.42       61.19     15.66 o 
   9   1   9     2179.89     2206.27     87.14 o 
  10   1   9      809.57      850.09     50.81 o 
  11   1   9      149.35      111.39     32.58 o 
  12   1   9      165.10      124.42     35.77 o 
  13   1   9     3420.66     3363.53    228.48 o 
 -12   2   9        0.93      -18.32     15.13 o 
 -11   2   9     2520.19     2509.12     72.08 o 
 -10   2   9      491.91      504.29     26.01 o 
  -9   2   9        2.28        0.40      9.84 o 
  -8   2   9     2979.75     2886.49     57.49 o 
  -7   2   9    25985.29    25889.24    382.26 o 
  -6   2   9       80.02       86.85      9.33 o 
  -5   2   9    16628.49    16065.90    292.06 o 
  -4   2   9     2445.27     2253.55     49.44 o 
  -3   2   9     3902.97     3798.53    124.29 o 
  -2   2   9     1453.01     1445.63     48.56 o 
  -1   2   9    22480.16    21958.63    545.44 o 
   0   2   9     1565.90     1519.13     33.62 o 
   1   2   9     6137.90     6382.76    138.52 o 
   2   2   9     2344.67     2616.79     45.06 o 
   3   2   9      383.25      494.20     16.24 o 
   4   2   9      400.46      479.58     17.66 o 
   5   2   9    18568.53    18714.28    269.74 o 
   6   2   9     2868.15     2872.28     71.87 o 
   7   2   9     6277.55     6029.43    116.22 o 
   8   2   9      387.98      396.34     27.30 o 
   9   2   9      379.94      390.12     29.48 o 
  10   2   9      351.85      412.92     36.52 o 
  11   2   9     4352.97     4280.96    160.29 o 
  12   2   9     1574.09     1723.53     93.35 o 
  13   2   9     1767.98     1759.82    101.78 o 
 -12   3   9       10.82       30.59     17.83 o 
 -11   3   9     1125.10     1146.39     47.21 o 
 -10   3   9      604.37      544.19     27.73 o 
  -9   3   9     5888.44     5727.33    103.08 o 
  -8   3   9      371.95      340.35     19.55 o 
  -7   3   9    10516.10    10262.67    162.45 o 
  -6   3   9      302.76      296.71     13.37 o 
  -5   3   9      753.38      709.27     19.86 o 
  -4   3   9      254.04      293.52     16.47 o 
  -3   3   9    12935.86    12543.79    228.44 o 
  -2   3   9       51.64       69.89      7.19 o 
  -1   3   9    16421.99    16519.27    294.47 o 
   0   3   9      564.88      501.84     20.36 o 
   1   3   9     4387.56     4535.88    104.24 o 
   2   3   9     5031.04     5384.00    210.94 o 
   3   3   9     9872.28    10271.46    182.55 o 
   4   3   9       55.84       66.17      8.61 o 
   5   3   9      679.10      644.38     22.22 o 
   6   3   9      802.79      852.35     32.93 o 
   7   3   9      340.68      342.13     22.61 o 
   8   3   9     1812.24     1791.66     49.55 o 
   9   3   9     8077.69     8202.48    175.40 o 
  10   3   9     1397.89     1509.52     62.75 o 
  11   3   9     5585.96     5125.34    181.66 o 
  12   3   9     2681.78     2606.43    117.85 o 
  13   3   9     1097.82     1176.60     84.22 o 
 -11   4   9     2980.03     3029.66     83.07 o 
 -10   4   9      184.40      206.91     30.89 o 
  -9   4   9     2554.02     2506.26     57.59 o 
  -8   4   9        4.82        5.62      9.66 o 
  -7   4   9      396.42      386.51     19.89 o 
  -6   4   9     2066.60     2117.51     45.01 o 
  -5   4   9    13967.89    13859.98    210.68 o 
  -4   4   9     2269.51     2112.29     51.90 o 
  -3   4   9      924.16      961.68     29.43 o 
  -2   4   9      213.87      449.95     18.93 o 
  -1   4   9     1415.01     1416.75     36.11 o 
   0   4   9     4909.22     4987.29     99.06 o 
   1   4   9    13666.43    13939.90    227.89 o 
   2   4   9     5480.30     6325.57    100.54 o 
   3   4   9     3786.10     3729.50     71.29 o 
   4   4   9      108.03      109.59     11.32 o 
   5   4   9      414.20      421.31     21.69 o 
   6   4   9     5191.74     5380.18    102.60 o 
   7   4   9    12103.63    12045.61    211.75 o 
   8   4   9      375.94      323.70     22.38 o 
   9   4   9     2513.71     2532.49     91.75 o 
  10   4   9     3729.94     3748.11     97.95 o 
  11   4   9      812.33      865.74     68.82 o 
  12   4   9      412.83      457.34     53.46 o 
  13   4   9     3934.26     3790.66    155.41 o 
 -11   5   9     1328.96     1388.35     51.03 o 
 -10   5   9       99.12      170.31     20.64 o 
  -9   5   9     2040.03     2161.75     53.84 o 
  -8   5   9       12.61        3.97     10.70 o 
  -7   5   9     5327.44     4990.09     91.27 o 
  -6   5   9     2219.08     2143.79     53.62 o 
  -5   5   9     7168.27     6946.00    116.14 o 
  -4   5   9     3438.91     3338.26     56.24 o 
  -3   5   9    11714.23    11872.54    167.76 o 
  -2   5   9      688.90      803.17     31.02 o 
  -1   5   9    13770.76    13140.82    182.57 o 
   0   5   9     3467.55     3658.66     57.43 o 
   1   5   9     4601.14     4950.75     71.40 o 
   2   5   9     5614.26     5447.58     85.10 o 
   3   5   9     1385.70     1373.61     31.57 o 
   4   5   9       97.15      111.32     10.94 o 
   5   5   9    11572.84    11703.13    320.46 o 
   6   5   9      642.20      565.29     37.74 o 
   7   5   9     4243.10     4426.33     90.97 o 
   8   5   9      392.59      359.35     26.46 o 
   9   5   9     4496.32     4347.30    119.79 o 
  10   5   9      200.28      211.97     25.31 o 
  11   5   9     5372.63     5362.80    187.84 o 
  12   5   9      857.90     1027.05     86.83 o 
  13   5   9        3.05      -35.06     26.30 o 
 -10   6   9      411.48      408.78     30.31 o 
  -9   6   9     6409.48     6430.34    131.39 o 
  -8   6   9       54.53       40.71     15.48 o 
  -7   6   9      225.63      220.79     26.71 o 
  -6   6   9      648.37      759.90     32.70 o 
  -5   6   9     1697.25     1534.12     43.72 o 
  -4   6   9     1133.33     1180.16     29.11 o 
  -3   6   9    11086.38    10918.30    158.34 o 
  -2   6   9     8057.84     8216.47    121.51 o 
  -1   6   9     4517.43     4515.11     65.72 o 
   0   6   9    23517.83    24336.61    311.19 o 
   1   6   9     3895.86     3698.29     55.72 o 
   2   6   9     7574.37     7307.72    101.53 o 
   3   6   9    17211.98    17979.43    234.48 o 
   4   6   9    13902.18    14338.40    331.00 o 
   5   6   9     2703.43     2613.11     66.46 o 
   6   6   9    11261.04    10830.33    216.55 o 
   7   6   9     2960.20     2849.08     65.58 o 
   8   6   9      508.42      486.62     42.23 o 
   9   6   9     2442.83     2514.53     72.16 o 
  10   6   9     5983.88     5958.21    159.58 o 
  11   6   9      412.67      377.64     47.18 o 
  12   6   9      665.76      793.28     67.93 o 
  13   6   9     1326.17     1294.82     83.81 o 
 -10   7   9      142.73      139.56     22.76 o 
  -9   7   9     1980.77     2038.70     73.99 o 
  -8   7   9     1470.47     1424.11     56.64 o 
  -7   7   9     1245.40     1345.32     54.09 o 
  -6   7   9      307.64      332.00     24.86 o 
  -5   7   9     4297.70     4090.20     88.34 o 
  -4   7   9     1940.67     1968.16     44.34 o 
  -3   7   9       52.68      108.95      9.96 o 
  -2   7   9     7451.69     7375.78    104.62 o 
  -1   7   9     3713.29     4080.98     63.13 o 
   0   7   9      251.84      286.42     13.80 o 
   1   7   9     5176.80     4766.60     71.20 o 
   2   7   9      112.43      174.70     12.44 o 
   3   7   9     2017.19     2284.83     48.55 o 
   4   7   9    14515.76    15308.45    241.58 o 
   5   7   9     4817.43     4930.31    109.93 o 
   6   7   9     3062.17     2936.43     76.30 o 
   7   7   9     4029.43     3990.53     85.75 o 
   8   7   9      472.52      501.11     31.20 o 
   9   7   9        8.29       22.14     14.28 o 
  10   7   9     5931.44     5583.01    190.11 o 
  11   7   9       19.21       17.34     22.92 o 
  12   7   9      239.89      189.43     37.98 o 
  13   7   9     1204.29     1285.06     87.08 o 
  -9   8   9       44.85       97.13     24.81 o 
  -8   8   9      314.70      275.55     31.41 o 
  -7   8   9     3185.91     3254.72     92.28 o 
  -6   8   9      141.31      129.25     18.98 o 
  -5   8   9     1161.46     1090.43     43.15 o 
  -4   8   9       11.54       26.44     13.52 o 
  -3   8   9      757.13      854.43     36.77 o 
  -2   8   9      446.24      441.27     19.71 o 
  -1   8   9    11724.64    11807.97    162.03 o 
   0   8   9     1733.48     1678.43     40.67 o 
   1   8   9       96.21       88.49     11.08 o 
   2   8   9       97.47       89.36     11.42 o 
   3   8   9     6305.06     6012.26    112.38 o 
   4   8   9     6412.53     6429.59    109.99 o 
   5   8   9     3584.33     3673.47     79.65 o 
   6   8   9     3530.07     3583.52     89.04 o 
   7   8   9     2054.49     2124.81     61.61 o 
   8   8   9     1872.51     1936.10     77.59 o 
   9   8   9     1083.84     1166.55     55.45 o 
  10   8   9     1948.56     2059.78     97.19 o 
  11   8   9     1763.05     1774.63     92.31 o 
  12   8   9      370.59      340.67     49.21 o 
  13   8   9      127.44      132.63     38.47 o 
  -8   9   9      946.82     1004.96     56.33 o 
  -7   9   9      679.36      639.98     44.06 o 
  -6   9   9     1656.78     1609.45     60.72 o 
  -5   9   9     1398.56     1527.53     50.91 o 
  -4   9   9       28.39       35.83     14.45 o 
  -3   9   9     3576.80     3139.03     67.90 o 
  -2   9   9     1792.86     1852.45     47.39 o 
  -1   9   9      228.75      308.65     20.66 o 
   0   9   9     1686.13     1626.86     42.32 o 
   1   9   9     3437.76     3430.84     69.10 o 
   2   9   9     1318.63     1367.12     44.90 o 
   3   9   9     6937.91     6904.00    152.64 o 
   4   9   9     2514.80     2485.81     59.38 o 
   5   9   9     1833.05     1734.95     43.29 o 
   6   9   9    19860.20    19422.07    371.93 o 
   7   9   9     4238.85     4120.12    103.23 o 
   8   9   9       72.59       51.88     20.98 o 
   9   9   9     3508.78     3661.86    114.58 o 
  10   9   9     1921.66     1808.98     91.94 o 
  11   9   9       32.84       26.71     27.58 o 
  12   9   9     2403.55     2467.96    116.89 o 
  13   9   9     1340.39     1304.20     97.54 o 
  -7  10   9     1284.01     1237.39     65.84 o 
  -6  10   9     2851.45     2699.06     85.02 o 
  -5  10   9     4214.30     4495.58    116.70 o 
  -4  10   9     2116.59     2064.42     69.07 o 
  -3  10   9       10.82       12.34     12.00 o 
  -2  10   9     6221.10     6102.33    112.87 o 
  -1  10   9     3109.46     2934.75     65.41 o 
   0  10   9     2462.93     2317.58     55.46 o 
   1  10   9       42.31       84.89     14.98 o 
   2  10   9    16221.25    15508.31    297.49 o 
   3  10   9       24.79       21.79     14.75 o 
   4  10   9     6492.35     6547.13    139.45 o 
   5  10   9     3628.10     3670.18     80.71 o 
   6  10   9       51.21       45.26     18.28 o 
   7  10   9     4139.59     4006.04    103.18 o 
   8  10   9     9135.10     8774.68    191.15 o 
   9  10   9        0.88      -21.68     20.66 o 
  10  10   9     5603.21     5379.28    244.38 o 
  11  10   9     1161.68     1205.60     79.59 o 
  12  10   9       76.59       68.24     31.70 o 
  -7  11   9     1051.23     1086.84     61.40 o 
  -6  11   9      419.70      429.48     38.88 o 
  -5  11   9      226.05      247.65     55.04 o 
  -4  11   9     3556.95     3277.23     83.52 o 
  -3  11   9     1506.55     1592.58     52.90 o 
  -2  11   9     1022.51     1057.51     42.58 o 
  -1  11   9     2641.12     2508.06     62.05 o 
   0  11   9      612.82      512.79     28.69 o 
   1  11   9      169.82      180.95     18.79 o 
   2  11   9     4386.72     4308.72    104.65 o 
   3  11   9      304.56      336.35     34.74 o 
   4  11   9      106.03      130.57     20.07 o 
   5  11   9      372.41      315.49     24.32 o 
   6  11   9    12378.84    12766.95    260.18 o 
   7  11   9      114.08       82.17     20.69 o 
   8  11   9     3418.05     3471.74    126.05 o 
   9  11   9      311.78      259.31     40.67 o 
  10  11   9      109.56      128.08     36.28 o 
  11  11   9      658.65      745.37     69.78 o 
  12  11   9     2799.13     2752.61    128.94 o 
  -6  12   9     1421.33     1457.27     68.39 o 
  -5  12   9      802.81      826.17     56.56 o 
  -4  12   9      281.25      267.34     27.66 o 
  -3  12   9     1262.70     1307.47     50.85 o 
  -2  12   9     4673.32     4522.46    103.77 o 
  -1  12   9      952.76     1116.00     57.19 o 
   0  12   9     1552.30     1534.25     51.49 o 
   1  12   9      320.50      403.70     29.09 o 
   2  12   9     1546.02     1638.90     58.02 o 
   3  12   9     1810.75     1906.84     62.65 o 
   4  12   9     2012.66     2006.61     63.92 o 
   5  12   9       92.05      212.98     25.17 o 
   6  12   9      732.09      695.62     56.05 o 
   7  12   9     2520.16     2659.96     82.09 o 
   8  12   9        0.87      -14.10     20.94 o 
   9  12   9        6.72       10.32     33.77 o 
  10  12   9     4411.61     4197.26    163.97 o 
  11  12   9       11.11       26.62     30.70 o 
  -4  13   9     5005.00     5291.85    122.84 o 
  -3  13   9       47.44       73.30     20.60 o 
  -2  13   9     5584.07     5584.69    124.14 o 
  -1  13   9     1514.77     1635.51     56.78 o 
   0  13   9      243.33      238.36     25.26 o 
   1  13   9      588.30      551.41     35.38 o 
   2  13   9     5921.12     5360.28    157.33 o 
   3  13   9      151.78      103.41     21.56 o 
   4  13   9      910.99      864.21     46.86 o 
   5  13   9     1529.04     1412.95     68.99 o 
   6  13   9     1131.13      976.39     69.92 o 
   7  13   9     1232.05     1292.51     89.39 o 
   8  13   9     1249.03     1275.08    248.95 o 
   9  13   9      421.58      468.98     57.16 o 
  10  13   9     1674.50     1658.11     96.27 o 
  11  13   9        9.51       -6.40     30.05 o 
  -3  14   9     2303.76     2348.64     82.73 o 
  -2  14   9      134.63      117.13     26.11 o 
  -1  14   9      703.72      679.68     41.97 o 
   0  14   9     2921.04     2852.95     79.94 o 
   1  14   9      265.95      289.50     38.79 o 
   2  14   9     4440.44     4427.89    116.50 o 
   3  14   9     1830.79     2034.50     82.76 o 
   4  14   9      152.96      243.15     39.42 o 
   5  14   9       84.00      103.86     51.38 o 
   6  14   9     3865.46     3677.39    215.84 o 
   7  14   9       44.49       58.13     30.73 o 
   8  14   9     2794.35     2591.03    122.25 o 
   9  14   9        7.57       41.96     33.05 o 
  10  14   9     2612.30     2809.22    133.80 o 
  -1  15   9      909.76      938.72     65.82 o 
   0  15   9     3193.77     3314.22    122.21 o 
   1  15   9      148.34      162.51     39.44 o 
   2  15   9      141.94      217.59     95.49 o 
   3  15   9      297.79      334.81     45.87 o 
   4  15   9     2692.70     2464.58    173.08 o 
   5  15   9      759.85      708.92    102.11 o 
   6  15   9     4156.18     4374.61    250.05 o 
   7  15   9       24.67       55.26     32.30 o 
   8  15   9      244.34      263.56     48.00 o 
   2  16   9     6021.00     6168.80    211.81 o 
   3  16   9      256.94      243.98     73.02 o 
   4  16   9     1424.24     1384.28    133.17 o 
   5  16   9      194.26      230.75     70.90 o 
   6  16   9      616.56      501.41     92.61 o 
  -4 -14  10      149.00      152.83     61.03 o 
  -3 -14  10     4858.40     4130.11    241.93 o 
  -7 -13  10       33.86       14.59     32.47 o 
  -6 -13  10     1156.10     1070.67     84.67 o 
  -5 -13  10     3426.44     3434.55    146.88 o 
  -4 -13  10      122.03      154.65     41.07 o 
  -3 -13  10     5457.51     5500.66    287.62 o 
  -2 -13  10     3211.64     3304.40    204.07 o 
  -1 -13  10      933.25      968.46    113.73 o 
   0 -13  10     1448.29     1363.52    126.81 o 
   1 -13  10     1556.58     1565.18    136.39 o 
  -9 -12  10        1.60      -37.59     25.06 o 
  -8 -12  10     1875.72     1966.05    101.95 o 
  -7 -12  10     7383.09     6789.50    230.22 o 
  -6 -12  10       45.72      100.33     34.45 o 
  -5 -12  10     1665.13     1667.91    117.39 o 
  -4 -12  10      778.33      852.76     71.84 o 
  -3 -12  10        4.49       -5.51     27.20 o 
  -2 -12  10     3505.64     3465.41    145.43 o 
  -1 -12  10     1134.48     1163.47     92.42 o 
   0 -12  10        8.68       77.48     45.02 o 
   1 -12  10     2847.19     2657.54    176.88 o 
   2 -12  10     2091.61     2169.21    160.80 o 
   3 -12  10      361.82      321.82     71.92 o 
 -10 -11  10        2.68       -9.06     37.35 o 
  -9 -11  10     1714.50     1601.87     87.75 o 
  -8 -11  10       29.27       11.08     27.00 o 
  -7 -11  10     1807.19     1802.33     92.36 o 
  -6 -11  10      319.62      346.19     45.24 o 
  -5 -11  10       32.81       19.87     26.22 o 
  -4 -11  10       91.19       84.41     30.88 o 
  -3 -11  10     4760.20     4609.16    169.50 o 
  -2 -11  10      292.27      282.26     44.37 o 
  -1 -11  10     6097.66     6106.98    211.38 o 
   0 -11  10      939.40      965.76     76.52 o 
   1 -11  10        2.60        7.85     25.56 o 
   2 -11  10     1332.01     1304.10    116.14 o 
   3 -11  10     2945.03     2750.51    183.02 o 
   4 -11  10      394.40      386.36     78.28 o 
 -11 -10  10      942.01      836.02     98.97 o 
 -10 -10  10      636.72      720.98     88.66 o 
  -9 -10  10     2780.48     2830.69    118.53 o 
  -8 -10  10     1625.22     1748.65     86.05 o 
  -7 -10  10      761.93      699.49     86.18 o 
  -6 -10  10     3912.01     3845.82    142.18 o 
  -5 -10  10     2992.88     2761.06    113.10 o 
  -4 -10  10      315.46      291.44     42.25 o 
  -3 -10  10     6781.59     6500.76    213.58 o 
  -2 -10  10     1218.01     1297.09     75.60 o 
  -1 -10  10      187.18      131.87     33.85 o 
   0 -10  10      971.34      899.94     53.96 o 
   1 -10  10    10793.14    10171.57    253.27 o 
   2 -10  10      435.31      435.55     41.91 o 
   3 -10  10     6584.92     6449.56    336.95 o 
   4 -10  10      539.54      617.29     65.05 o 
   5 -10  10     1004.01     1052.80     83.46 o 
   6 -10  10     2130.12     2186.24    164.02 o 
 -11  -9  10     2172.16     2048.54    138.95 o 
 -10  -9  10     3649.85     3433.11    186.60 o 
  -9  -9  10      478.44      490.74     69.66 o 
  -8  -9  10     2051.79     1926.15     90.60 o 
  -7  -9  10     4261.63     4075.90    215.01 o 
  -6  -9  10      245.43      292.02     31.32 o 
  -5  -9  10     4619.00     4643.87    130.44 o 
  -4  -9  10     6286.65     6169.17    177.21 o 
  -3  -9  10      983.14     1005.45     51.46 o 
  -2  -9  10     2934.13     2755.15     92.49 o 
  -1  -9  10     4355.41     4073.46    121.85 o 
   0  -9  10     1157.59     1091.06     53.02 o 
   1  -9  10     1737.63     1625.50     79.15 o 
   2  -9  10     4267.50     3915.95    121.87 o 
   3  -9  10       26.88       77.56     26.19 o 
   4  -9  10     1833.25     1800.65    191.61 o 
   5  -9  10     1984.91     2038.32    176.08 o 
   6  -9  10      370.81      328.29     61.87 o 
   7  -9  10      532.44      536.34     64.62 o 
 -12  -8  10      907.48     1013.52     72.52 o 
 -11  -8  10      625.40      752.41     87.64 o 
 -10  -8  10     1159.53     1238.03     98.53 o 
  -9  -8  10     5698.70     5545.79    183.77 o 
  -8  -8  10      394.03      493.07     46.46 o 
  -7  -8  10      972.88      888.66     59.31 o 
  -6  -8  10     4316.28     4364.64    130.49 o 
  -5  -8  10     1329.56     1407.96     89.10 o 
  -4  -8  10     4582.40     4418.19    121.73 o 
  -3  -8  10     5689.37     5732.22    154.55 o 
  -2  -8  10      267.57      323.79     31.36 o 
  -1  -8  10       32.93       79.59     21.99 o 
   0  -8  10     3415.21     3420.93     89.25 o 
   1  -8  10     7527.65     7394.47    162.53 o 
   2  -8  10     4207.78     4215.06    124.15 o 
   3  -8  10     1254.32     1194.60     59.02 o 
   4  -8  10      346.00      464.11     60.42 o 
   5  -8  10      361.62      378.96     48.00 o 
   6  -8  10     5302.65     5311.48    233.56 o 
   7  -8  10        2.00      -15.03     32.49 o 
   8  -8  10      717.07      791.19    144.10 o 
 -12  -7  10        9.22        3.87     24.38 o 
 -11  -7  10     5837.74     6169.27    325.37 o 
 -10  -7  10      782.65      670.30    151.15 o 
  -9  -7  10     4035.87     4047.87    140.82 o 
  -8  -7  10     2119.73     2275.32    146.00 o 
  -7  -7  10      645.30      666.74     48.67 o 
  -6  -7  10       64.04       40.80     22.04 o 
  -5  -7  10     4824.45     4669.70    122.49 o 
  -4  -7  10       59.68       55.79     14.71 o 
  -3  -7  10        8.74        4.35     13.63 o 
  -2  -7  10     3419.73     3491.02     86.72 o 
  -1  -7  10        2.89       10.32     12.87 o 
   0  -7  10     1069.98     1061.08     37.09 o 
   1  -7  10     5941.13     5731.32    129.70 o 
   2  -7  10      137.18      163.25     21.90 o 
   3  -7  10     5138.16     4934.38    138.01 o 
   4  -7  10     5111.61     5146.61    145.71 o 
   5  -7  10      481.26      520.93     44.40 o 
   6  -7  10     2657.01     2472.82    112.77 o 
   7  -7  10     2015.67     2021.29    167.96 o 
   8  -7  10      647.69      648.87     66.58 o 
   9  -7  10      474.43      498.00     63.87 o 
 -12  -6  10     1557.68     1489.42     86.54 o 
 -11  -6  10      299.04      314.23     40.62 o 
 -10  -6  10     2700.98     2587.64     84.40 o 
  -9  -6  10      208.97      190.02     41.63 o 
  -8  -6  10      324.60      246.83     31.17 o 
  -7  -6  10     1937.13     1868.48     76.16 o 
  -6  -6  10     3814.44     3664.29    120.61 o 
  -5  -6  10     8443.75     8722.52    202.02 o 
  -4  -6  10     3175.68     3269.19     69.12 o 
  -3  -6  10       23.75       36.38     10.69 o 
  -2  -6  10      412.31      481.79     24.38 o 
  -1  -6  10      266.74      232.56     18.71 o 
   0  -6  10     3392.26     3465.89     75.90 o 
   1  -6  10     2342.78     2329.79     58.20 o 
   2  -6  10    17546.15    17569.30    338.29 o 
   3  -6  10       21.07       19.64     14.25 o 
   4  -6  10     1488.16     1401.76     60.49 o 
   5  -6  10     3938.87     3910.01    119.12 o 
   6  -6  10     3579.44     3480.48    112.84 o 
   7  -6  10     2461.40     2275.63    106.72 o 
   8  -6  10     4434.94     4147.10    162.70 o 
   9  -6  10      697.89      784.86     74.18 o 
 -12  -5  10     1834.40     1943.12     92.07 o 
 -11  -5  10     1473.94     1448.37     71.73 o 
 -10  -5  10     2200.49     2151.10     63.16 o 
  -9  -5  10     1534.43     1711.17     61.06 o 
  -8  -5  10      109.28      109.00     22.51 o 
  -7  -5  10     1552.61     1380.64     60.59 o 
  -6  -5  10    13451.88    13127.02    354.16 o 
  -5  -5  10     1854.30     1908.33     49.71 o 
  -4  -5  10     4070.18     4116.91     88.53 o 
  -3  -5  10      943.11      996.08     29.01 o 
  -2  -5  10     1813.07     1824.83     44.98 o 
  -1  -5  10     1401.37     1575.04     40.63 o 
   0  -5  10    18870.90    19054.34    320.26 o 
   1  -5  10     1533.89     1536.23     38.67 o 
   2  -5  10     4592.80     4769.67    115.85 o 
   3  -5  10     2357.76     2183.64     63.48 o 
   4  -5  10     9013.81     8587.13    181.40 o 
   5  -5  10      560.66      581.59     42.33 o 
   6  -5  10    13231.16    13175.69    394.70 o 
   7  -5  10      178.50      153.17     28.83 o 
   8  -5  10      653.23      660.08     63.28 o 
   9  -5  10      837.08      827.04     72.22 o 
  10  -5  10     2844.26     2748.17    129.54 o 
 -12  -4  10     1625.10     1596.44     56.82 o 
 -11  -4  10     3082.61     2867.40     70.12 o 
 -10  -4  10      867.70      836.80     43.50 o 
  -9  -4  10      600.48      728.16     33.75 o 
  -8  -4  10     7970.54     8102.16    187.65 o 
  -7  -4  10     9997.12    10463.16    232.09 o 
  -6  -4  10    15282.49    15186.18    388.37 o 
  -5  -4  10     5372.77     5463.95    125.65 o 
  -4  -4  10     1309.38     1351.99     34.21 o 
  -3  -4  10      779.36      908.98     23.78 o 
  -2  -4  10    16587.02    16768.28    276.78 o 
  -1  -4  10     6790.05     6639.22    118.13 o 
   0  -4  10     2056.30     2006.55     46.08 o 
   1  -4  10     1781.26     1826.37     40.42 o 
   2  -4  10    13099.05    13093.93    232.95 o 
   3  -4  10       60.11       59.72     15.03 o 
   4  -4  10     4657.28     4679.90    108.74 o 
   5  -4  10     9980.51     9865.17    204.33 o 
   6  -4  10       37.47       43.31     18.80 o 
   7  -4  10      142.32      142.29     26.20 o 
   8  -4  10     4346.77     4613.11    168.80 o 
   9  -4  10      492.99      544.58     56.44 o 
  10  -4  10     8491.63     8769.67    286.40 o 
 -12  -3  10      609.05      642.97     45.99 o 
 -11  -3  10       24.61       37.59     17.23 o 
 -10  -3  10     9256.03     9536.77    192.95 o 
  -9  -3  10      537.82      453.28     27.76 o 
  -8  -3  10      508.72      524.66     27.33 o 
  -7  -3  10     9970.82     9950.39    220.60 o 
  -6  -3  10     3771.98     3811.21     81.65 o 
  -5  -3  10     3745.51     3775.29    161.31 o 
  -4  -3  10    12746.40    12250.88    452.88 o 
  -3  -3  10     2264.47     2281.91     87.20 o 
  -2  -3  10      375.42      370.23     20.20 o 
  -1  -3  10     5685.19     5812.94    100.84 o 
   0  -3  10     3660.68     3652.54     69.48 o 
   1  -3  10       15.76       23.92      7.19 o 
   2  -3  10     2568.18     2624.09     56.15 o 
   3  -3  10     3808.00     3680.15    108.89 o 
   4  -3  10     1232.24     1183.51     49.40 o 
   5  -3  10      633.91      486.63     30.55 o 
   6  -3  10    10315.87    10146.82    209.89 o 
   7  -3  10       50.09       41.59     28.93 o 
   8  -3  10     5160.65     5190.37    147.88 o 
   9  -3  10       37.99       30.81     25.79 o 
  10  -3  10      330.43      306.99     47.69 o 
  11  -3  10      175.32      163.40     77.95 o 
 -12  -2  10     5333.11     5687.23    153.12 o 
 -11  -2  10      874.59     1045.08     43.93 o 
 -10  -2  10      239.78      225.86     23.73 o 
  -9  -2  10       46.52       21.06     13.45 o 
  -8  -2  10    14744.74    13796.00    260.34 o 
  -7  -2  10      425.39      457.78     20.41 o 
  -6  -2  10    12882.85    12862.83    336.87 o 
  -5  -2  10      670.68      764.32     39.41 o 
  -4  -2  10      972.97      900.74     40.29 o 
  -3  -2  10      705.16      602.01     24.69 o 
  -2  -2  10    12634.27    12058.15    309.25 o 
  -1  -2  10     7288.07     7444.38    161.79 o 
   0  -2  10     4778.98     4861.88    137.56 o 
   1  -2  10      365.75      433.30     17.46 o 
   2  -2  10      402.07      366.83     16.40 o 
   3  -2  10      943.02      894.72     31.67 o 
   4  -2  10       41.92       71.94     11.21 o 
   5  -2  10     1457.74     1399.14     46.26 o 
   6  -2  10    14966.31    15005.94    259.76 o 
   7  -2  10       39.16       47.41     19.30 o 
   8  -2  10      546.72      560.21     46.75 o 
   9  -2  10      340.13      303.17     58.07 o 
  10  -2  10     5738.29     5884.12    205.12 o 
  11  -2  10      323.03      374.33     51.53 o 
 -12  -1  10      100.42       95.88     25.57 o 
 -11  -1  10      259.96      260.27     25.80 o 
 -10  -1  10     4232.75     4285.00    101.17 o 
  -9  -1  10      264.07      301.89     23.55 o 
  -8  -1  10     7365.06     7390.99    181.25 o 
  -7  -1  10     1882.01     1812.48     41.42 o 
  -6  -1  10       92.43      145.72     16.04 o 
  -5  -1  10      235.55      217.64     23.43 o 
  -4  -1  10     3737.22     3572.28    164.97 o 
  -3  -1  10      409.69      539.20     58.47 o 
  -2  -1  10    25518.12    25467.68    902.32 o 
  -1  -1  10      130.13      131.85     11.89 o 
   0  -1  10    10225.98    10371.71    302.82 o 
   1  -1  10      304.76      288.70     14.25 o 
   2  -1  10     5984.73     5969.00    114.46 o 
   3  -1  10     4857.60     5181.71     88.19 o 
   4  -1  10     2108.76     2314.35     48.71 o 
   5  -1  10     2703.42     2684.70     61.89 o 
   6  -1  10     1216.52     1311.67     37.25 o 
   7  -1  10       78.03       67.50     19.27 o 
   8  -1  10     7594.73     7484.15    191.19 o 
   9  -1  10       56.64       36.48     19.59 o 
  10  -1  10     3573.02     3431.50    138.09 o 
  11  -1  10      277.85      251.91     78.39 o 
  12  -1  10       22.45       19.63     29.32 o 
 -12   0  10     1523.08     1622.76     54.62 o 
 -11   0  10       93.18      121.92     20.57 o 
 -10   0  10     4184.07     4280.32    102.26 o 
  -9   0  10     1523.30     1436.37     46.62 o 
  -8   0  10      216.90      215.57     19.35 o 
  -7   0  10      490.84      495.72     18.33 o 
  -6   0  10     5835.00     5613.25    111.92 o 
  -5   0  10      138.68      180.53     12.30 o 
  -4   0  10    11754.76    11830.39    440.08 o 
  -3   0  10     8625.83     8486.45    328.40 o 
  -2   0  10       79.65      679.31     66.22 o 
  -1   0  10      760.57      670.91     33.40 o 
   0   0  10    12881.38    13269.98    338.26 o 
   1   0  10     2526.05     2469.73     75.99 o 
   2   0  10    35735.70    36073.80    580.20 o 
   3   0  10        0.37      136.84     10.70 o 
   4   0  10      352.62      430.70     21.29 o 
   5   0  10     5159.96     5204.63    101.06 o 
   6   0  10     8728.39     8769.25    179.77 o 
   7   0  10      979.69      969.45     40.32 o 
   8   0  10     2093.83     2131.66     75.64 o 
   9   0  10      629.40      684.10     47.65 o 
  10   0  10      827.08      817.19     66.32 o 
  11   0  10     2275.70     2539.15    119.98 o 
  12   0  10     2497.19     2523.00    120.62 o 
 -12   1  10     3330.60     3356.97     88.25 o 
 -11   1  10      174.04      169.16     18.08 o 
 -10   1  10      123.33      102.52     14.55 o 
  -9   1  10      303.50      303.60     24.63 o 
  -8   1  10     2535.83     2593.11     58.99 o 
  -7   1  10       84.14       96.85     11.95 o 
  -6   1  10     9349.93     9241.65    175.75 o 
  -5   1  10     2114.94     2020.31     46.45 o 
  -4   1  10        4.32       21.66     10.31 o 
  -3   1  10     1613.57     1575.34     94.73 o 
  -2   1  10    27261.30    26178.20    909.99 o 
  -1   1  10     2154.05     2200.93     67.95 o 
   0   1  10    10604.06    10881.62    276.98 o 
   1   1  10       51.01       69.22     15.71 o 
   2   1  10      732.56      877.35     25.95 o 
   3   1  10     1826.45     1695.67     38.39 o 
   4   1  10    14791.04    15811.13    267.20 o 
   5   1  10      234.36      281.67     24.78 o 
   6   1  10     6622.93     6666.26    163.09 o 
   7   1  10       73.45       53.16     22.33 o 
   8   1  10       58.61       43.38     18.22 o 
   9   1  10      463.71      542.23     41.71 o 
  10   1  10     4537.35     4493.44    243.07 o 
  11   1  10        2.70      -11.24     22.02 o 
  12   1  10      192.71      172.94     59.46 o 
 -12   2  10       51.92       59.94     18.05 o 
 -11   2  10      384.20      395.90     36.36 o 
 -10   2  10     7232.20     7171.18    124.55 o 
  -9   2  10       80.51       58.02     11.09 o 
  -8   2  10    10046.78    10006.81    176.87 o 
  -7   2  10      177.24      230.23     16.71 o 
  -6   2  10     1374.25     1361.95     30.08 o 
  -5   2  10     5291.52     5103.16    102.25 o 
  -4   2  10     5352.28     5146.72     99.81 o 
  -3   2  10     1321.00     1447.82     50.47 o 
  -2   2  10     4885.13     4758.13    264.59 o 
  -1   2  10      633.80      789.97     63.59 o 
   0   2  10     8746.89     8558.93    157.25 o 
   1   2  10       40.57       34.16      9.64 o 
   2   2  10    28240.91    29248.47    529.22 o 
   3   2  10      881.34     1015.50     29.55 o 
   4   2  10    12034.43    12359.20    192.05 o 
   5   2  10     2925.73     2935.01     54.03 o 
   6   2  10      911.44      833.57     35.74 o 
   7   2  10      167.86      181.90     16.09 o 
   8   2  10     1362.31     1297.95     55.61 o 
   9   2  10     1186.31     1154.13     55.19 o 
  10   2  10     8113.70     8034.52    304.61 o 
  11   2  10     1263.44     1301.14     77.55 o 
  12   2  10      411.15      442.36     69.00 o 
  13   2  10      101.40       39.99     47.84 o 
 -11   3  10        0.91        9.76     14.48 o 
 -10   3  10     2766.12     2867.35     63.17 o 
  -9   3  10        8.05       12.71     10.49 o 
  -8   3  10       42.88       56.93     14.17 o 
  -7   3  10      464.62      438.40     23.35 o 
  -6   3  10    13002.85    13098.11    201.47 o 
  -5   3  10     1988.72     2084.59     44.22 o 
  -4   3  10       69.81       73.35      9.75 o 
  -3   3  10     1127.78      959.27     25.88 o 
  -2   3  10     2977.28     2820.54     57.60 o 
  -1   3  10        3.50        8.02      5.23 o 
   0   3  10     3937.86     3700.29     86.89 o 
   1   3  10     2165.09     2172.85     72.91 o 
   2   3  10     2669.68     2817.31     80.15 o 
   3   3  10      430.31      433.46     14.36 o 
   4   3  10     1347.30     1263.27     30.70 o 
   5   3  10     1251.90     1293.46     33.20 o 
   6   3  10    21007.35    20376.28    382.05 o 
   7   3  10       17.72       31.08     10.84 o 
   8   3  10     8785.90     8487.89    176.75 o 
   9   3  10     7109.33     6891.01    247.08 o 
  10   3  10        2.92        7.46     31.39 o 
  11   3  10      795.47      804.18     97.98 o 
  12   3  10     2143.43     2004.00    102.33 o 
  13   3  10     1710.80     1941.14    104.78 o 
 -11   4  10     1128.54     1085.89     42.42 o 
 -10   4  10     1082.72     1126.25     40.72 o 
  -9   4  10     1023.38     1175.95     57.81 o 
  -8   4  10     4517.70     4350.47     81.61 o 
  -7   4  10     1350.90     1204.01     31.49 o 
  -6   4  10     6568.34     6384.22    118.88 o 
  -5   4  10      563.68      576.16     22.61 o 
  -4   4  10       45.28       42.17      7.84 o 
  -3   4  10     3220.04     2985.86     66.16 o 
  -2   4  10     7328.06     6877.69    132.10 o 
  -1   4  10     2702.42     2905.75     62.82 o 
   0   4  10     5291.75     5303.19    121.82 o 
   1   4  10      200.14      341.54     21.86 o 
   2   4  10     3266.18     3437.07     57.49 o 
   3   4  10      238.96      237.63     12.59 o 
   4   4  10    10090.94    10202.91    160.74 o 
   5   4  10      409.89      649.48     37.62 o 
   6   4  10     7907.16     7871.47    183.65 o 
   7   4  10      630.52      712.71     28.36 o 
   8   4  10     2006.54     2038.29     72.02 o 
   9   4  10      437.76      511.51     43.26 o 
  10   4  10    12836.33    12795.51    304.52 o 
  11   4  10      118.54      139.95     41.74 o 
  12   4  10      956.18      818.52     70.29 o 
  13   4  10     2920.89     2842.37    130.24 o 
 -10   5  10     5157.93     5046.61    108.40 o 
  -9   5  10      268.08      353.21     22.83 o 
  -8   5  10     4736.21     4691.85     88.63 o 
  -7   5  10      418.53      407.94     20.55 o 
  -6   5  10       17.01       21.11      8.72 o 
  -5   5  10     2898.13     2568.73     50.99 o 
  -4   5  10     8080.02     8135.28    130.69 o 
  -3   5  10      218.40      450.54     60.08 o 
  -2   5  10     9932.42    10005.59    153.84 o 
  -1   5  10     1152.22     1308.84     30.12 o 
   0   5  10     1012.46      970.64     23.25 o 
   1   5  10      711.53      827.86     25.07 o 
   3   5  10     2777.80     3095.13     72.03 o 
   4   5  10       50.18       53.46     10.26 o 
   5   5  10     1141.17     1065.22     33.46 o 
   6   5  10    11384.71    10926.04    216.63 o 
   7   5  10      916.11      846.04     30.61 o 
   8   5  10    11871.96    11803.52    275.65 o 
   9   5  10     2928.80     2808.73     97.90 o 
  10   5  10      859.80      808.90     53.32 o 
  11   5  10     1266.30     1153.48     72.32 o 
  12   5  10      752.32      749.89     79.27 o 
  13   5  10      161.60      131.46     48.35 o 
 -10   6  10     1702.00     1859.81     57.28 o 
  -9   6  10        3.15       24.29     14.89 o 
  -8   6  10     1017.04      948.23     37.83 o 
  -7   6  10     2093.67     1802.95     45.49 o 
  -6   6  10     9959.61     9756.31    177.37 o 
  -5   6  10     2924.97     2811.70     57.33 o 
  -4   6  10     5794.57     5756.71     98.42 o 
  -3   6  10     8944.43     9176.84    134.70 o 
  -2   6  10     8297.87     8248.96    134.33 o 
  -1   6  10      917.91      815.55     21.12 o 
   0   6  10     5560.53     5346.81     82.58 o 
   1   6  10     7525.61     7136.08     97.64 o 
   2   6  10     4268.90     4119.45     71.32 o 
   3   6  10     8832.28     9036.79    171.39 o 
   4   6  10     8513.90     8227.95    223.28 o 
   5   6  10      473.16      405.58     25.40 o 
   6   6  10     5609.14     5757.98    126.13 o 
   7   6  10     1579.64     1569.31     59.63 o 
   8   6  10       55.60       60.07     19.59 o 
   9   6  10     3235.54     3207.53    101.26 o 
  10   6  10     3981.62     3724.71    141.65 o 
  11   6  10      155.70      125.32     33.45 o 
  12   6  10     1737.83     1738.47     93.85 o 
  13   6  10      812.10      815.69    121.26 o 
  -9   7  10       22.40       41.62     16.37 o 
  -8   7  10     4893.31     4713.69    118.47 o 
  -7   7  10       98.19       94.76     18.17 o 
  -6   7  10      508.25      527.58     30.66 o 
  -5   7  10      934.69      798.48     29.47 o 
  -4   7  10     2153.22     2037.70     46.78 o 
  -3   7  10     1065.81     1179.14     32.69 o 
  -2   7  10    15173.02    14860.49    212.32 o 
  -1   7  10     6966.84     7303.58    111.36 o 
   0   7  10      349.33      325.19     11.97 o 
   1   7  10    11798.38    11085.66    149.17 o 
   2   7  10     2948.39     2945.55     73.53 o 
   3   7  10     5992.50     5979.21    101.46 o 
   4   7  10      977.84     1031.31     33.56 o 
   5   7  10     1695.90     1873.78     54.82 o 
   6   7  10      233.53      209.16     25.80 o 
   7   7  10     5983.13     5870.58    152.27 o 
   8   7  10      823.08      894.24     48.12 o 
   9   7  10     1252.27     1248.45    105.46 o 
  10   7  10     1425.92     1445.79     78.66 o 
  11   7  10     2423.91     2495.34    113.05 o 
  12   7  10      650.08      596.67     66.73 o 
  13   7  10     1930.90     1962.00    106.31 o 
  -9   8  10      949.52      879.40     68.14 o 
  -8   8  10     1581.29     1546.43     72.17 o 
  -7   8  10      102.64      110.83     23.06 o 
  -6   8  10     2538.62     2499.38     66.76 o 
  -5   8  10      264.05      262.28     20.24 o 
  -4   8  10     5009.97     4698.51     89.15 o 
  -3   8  10        6.97       -1.40      9.67 o 
  -2   8  10      815.12      934.13     25.89 o 
  -1   8  10      146.20      222.43     14.25 o 
   0   8  10     2441.47     2530.03     42.12 o 
   1   8  10      585.86      724.45     21.14 o 
   2   8  10     5652.66     5650.98    120.55 o 
   3   8  10      222.03      296.26     19.34 o 
   4   8  10     1397.16     1267.79     34.73 o 
   5   8  10     7007.67     6824.08    130.08 o 
   6   8  10     4355.62     4439.00    121.49 o 
   7   8  10     2648.88     2724.49     87.66 o 
   8   8  10      691.02      564.12     42.22 o 
   9   8  10      206.12      286.96     48.91 o 
  10   8  10      201.77      274.42     41.96 o 
  11   8  10     3834.30     3803.79    149.86 o 
  12   8  10      807.61      782.05     70.31 o 
  13   8  10      269.40      273.71     47.69 o 
  -8   9  10      110.57      175.63     28.61 o 
  -7   9  10      284.62      281.93     31.88 o 
  -6   9  10     4749.59     4799.71    121.77 o 
  -5   9  10      372.60      463.10     27.21 o 
  -4   9  10      255.55      245.71     20.33 o 
  -3   9  10      660.07      608.43     28.93 o 
  -2   9  10     4399.99     4334.15     84.33 o 
  -1   9  10     2081.01     1839.01     46.11 o 
   0   9  10     5495.89     5443.97     99.12 o 
   1   9  10     5152.21     5278.01    115.54 o 
   2   9  10       57.45       80.82     13.12 o 
   3   9  10     6996.34     6985.30    130.16 o 
   4   9  10       93.28      101.18     14.71 o 
   5   9  10       76.67      119.35     18.40 o 
   6   9  10    10385.21     9960.09    205.32 o 
   7   9  10     7363.09     7492.46    189.90 o 
   8   9  10      545.05      453.37     39.44 o 
   9   9  10     2568.40     2403.13     87.33 o 
  10   9  10     3507.87     3651.93    143.47 o 
  11   9  10      527.72      493.45     56.26 o 
  12   9  10     2427.46     2348.98    114.22 o 
  -7  10  10       74.33       58.96     22.74 o 
  -6  10  10       85.82       96.88     23.55 o 
  -5  10  10     3645.48     3580.65     87.18 o 
  -4  10  10     1385.54     1392.45     47.67 o 
  -3  10  10     1529.48     1478.14     52.21 o 
  -2  10  10     2304.20     2269.75     59.02 o 
  -1  10  10      674.58      617.94     29.86 o 
   0  10  10      159.22      213.00     19.00 o 
   1  10  10     7851.80     8184.78    153.82 o 
   2  10  10     4890.12     4720.97    109.50 o 
   3  10  10        5.18        8.94     12.27 o 
   4  10  10     1571.90     1532.63     45.84 o 
   5  10  10     9836.38     9547.22    173.93 o 
   6  10  10     1044.97     1126.46     46.52 o 
   7  10  10    12555.16    12349.34    252.40 o 
   8  10  10      426.10      414.96     38.92 o 
   9  10  10      151.80      190.04     37.16 o 
  10  10  10     2191.55     2086.77    102.28 o 
  11  10  10     3391.21     3424.81    143.17 o 
  12  10  10       12.95       24.68     29.89 o 
  -6  11  10     1509.80     1525.47     63.93 o 
  -5  11  10     1548.54     1582.61     54.66 o 
  -4  11  10     1397.05     1462.07     51.82 o 
  -3  11  10      895.55      899.96     42.09 o 
  -2  11  10      120.07      122.57     19.29 o 
  -1  11  10     4841.34     4699.83     94.56 o 
   0  11  10      519.22      535.80     29.45 o 
   1  11  10       18.45        1.05     13.61 o 
   2  11  10     2375.94     2434.59     70.96 o 
   3  11  10     8876.64     8906.63    186.31 o 
   4  11  10      158.79      143.75     18.53 o 
   5  11  10     1899.17     1864.44     53.33 o 
   6  11  10     1392.14     1539.10     56.49 o 
   7  11  10       62.24       42.55     18.69 o 
   8  11  10       56.45       77.55     20.81 o 
   9  11  10     7191.59     7062.70    545.45 o 
  10  11  10      475.39      561.96     59.54 o 
  11  11  10     3782.54     3753.93    154.27 o 
  12  11  10        5.33      -12.37     28.48 o 
  -5  12  10     3668.41     3724.26    114.01 o 
  -4  12  10      761.27      830.18     44.41 o 
  -3  12  10     3162.47     3126.90     82.02 o 
  -2  12  10     2714.68     2851.54     76.27 o 
  -1  12  10      178.28      165.75     22.39 o 
   0  12  10     1209.07     1097.77     43.82 o 
   1  12  10     1874.64     1830.85     62.29 o 
   2  12  10        0.09       97.68     20.55 o 
   3  12  10     1520.24     1467.68     54.71 o 
   4  12  10     2024.48     2054.72     65.85 o 
   5  12  10     1328.32     1240.62     44.09 o 
   6  12  10     1329.97     1378.24     68.80 o 
   7  12  10     1083.33     1204.28     52.92 o 
   8  12  10       13.03       57.96     28.11 o 
   9  12  10     1963.03     1845.90    107.81 o 
  10  12  10      695.21      723.37     81.83 o 
  11  12  10        7.92       -1.49     28.07 o 
  -4  13  10       23.57       56.44     21.03 o 
  -3  13  10      368.57      361.10     32.10 o 
  -2  13  10      993.81      993.56     48.81 o 
  -1  13  10     4541.91     4469.69    105.43 o 
   0  13  10       21.23       12.28     16.35 o 
   1  13  10      827.70      741.94     49.13 o 
   2  13  10     2025.18     2014.06     67.95 o 
   3  13  10       46.86       38.51     19.79 o 
   4  13  10      982.64      986.82     47.77 o 
   5  13  10     2233.14     2404.31     66.22 o 
   6  13  10        7.93       29.86     20.65 o 
   7  13  10     1141.10      973.59     70.91 o 
   8  13  10       34.84       52.82     29.31 o 
   9  13  10      433.85      400.39     58.66 o 
  10  13  10      214.70      272.57     75.80 o 
  -2  14  10      519.59      475.89     36.84 o 
  -1  14  10     5249.75     5018.91    117.34 o 
   0  14  10      254.44      264.85     28.67 o 
   1  14  10       30.93       16.75     20.21 o 
   2  14  10       13.19      -10.34     18.71 o 
   3  14  10     1946.33     2000.20     70.25 o 
   4  14  10      120.05      108.69     26.45 o 
   5  14  10     3819.04     3614.45    213.87 o 
   6  14  10      298.60      265.40     66.22 o 
   7  14  10       59.50       -3.29     41.15 o 
   8  14  10       35.07       16.52     46.85 o 
   9  14  10     4681.68     4812.79    268.10 o 
   0  15  10        1.52      -16.39     23.23 o 
   1  15  10     4989.56     4931.62    181.47 o 
   2  15  10     1326.62     1569.01     88.97 o 
   3  15  10     3703.92     3643.64    144.17 o 
   4  15  10      792.52      677.63     98.82 o 
   5  15  10       11.69       21.64     47.73 o 
   6  15  10      107.78      155.03     61.25 o 
   7  15  10     5889.61     5805.59    307.13 o 
  -5 -13  11     1667.27     1635.59     96.98 o 
  -4 -13  11       61.28       64.31     35.67 o 
  -3 -13  11     1502.48     1430.33    127.62 o 
  -2 -13  11     3375.44     3414.77    209.92 o 
  -1 -13  11      572.42      608.49     92.61 o 
  -8 -12  11     2231.76     2036.55    104.90 o 
  -7 -12  11      352.89      327.74     50.18 o 
  -6 -12  11      442.78      463.70     56.69 o 
  -5 -12  11     3298.30     3325.22    171.51 o 
  -4 -12  11     1266.00     1263.97    150.86 o 
  -3 -12  11      126.38      201.97     41.50 o 
  -2 -12  11     2699.08     2528.08    208.60 o 
  -1 -12  11     4078.77     4017.60    163.34 o 
   0 -12  11       80.24      141.80     52.92 o 
   1 -12  11     2106.85     2180.91    160.14 o 
   2 -12  11     1853.63     1760.85    145.67 o 
  -9 -11  11      684.72      755.53     66.97 o 
  -8 -11  11      112.61       98.04     33.45 o 
  -7 -11  11      185.90      174.41     38.02 o 
  -6 -11  11     5116.12     4996.70    179.36 o 
  -5 -11  11      154.12      110.39     33.59 o 
  -4 -11  11      846.95      846.04     69.15 o 
  -3 -11  11     3032.74     3101.74    131.32 o 
  -2 -11  11      860.07      821.60     69.51 o 
  -1 -11  11     2027.53     2024.76    102.92 o 
   0 -11  11     4410.21     4282.44    166.52 o 
   1 -11  11       22.87       62.39     34.32 o 
   2 -11  11     3446.01     3141.70    197.27 o 
   3 -11  11      268.01      205.17     62.71 o 
   4 -11  11      259.13      271.39     69.88 o 
 -10 -10  11      210.96      195.52     54.96 o 
  -9 -10  11      273.84      299.90     42.56 o 
  -8 -10  11      461.79      464.18     49.44 o 
  -7 -10  11        1.93       -9.15     23.40 o 
  -6 -10  11     6154.73     5934.68    197.46 o 
  -5 -10  11     3264.73     3168.30    126.33 o 
  -4 -10  11      816.45      823.85     81.06 o 
  -3 -10  11      180.08      157.36     34.64 o 
  -2 -10  11     5519.73     5225.73    183.80 o 
  -1 -10  11      103.38       86.85     30.83 o 
   0 -10  11     3979.22     3774.22    320.03 o 
   1 -10  11     2037.42     2072.35    104.71 o 
   2 -10  11        1.58      -18.61     23.00 o 
   3 -10  11     1411.41     1390.57    121.33 o 
   4 -10  11     4371.29     4308.53    245.59 o 
   5 -10  11      620.41      633.63     98.45 o 
 -10  -9  11     3165.78     3390.43    187.41 o 
  -9  -9  11       90.35       39.18     36.77 o 
  -8  -9  11      861.54      825.65     58.93 o 
  -7  -9  11      332.72      334.95     46.49 o 
  -6  -9  11       16.39      -11.52     18.25 o 
  -5  -9  11      853.70      889.57     51.58 o 
  -4  -9  11     5272.27     5278.92    145.19 o 
  -3  -9  11     1011.69      992.92     53.61 o 
  -2  -9  11     3986.46     3755.70    115.49 o 
  -1  -9  11     4692.14     4690.23    136.14 o 
   0  -9  11      580.07      533.59     52.95 o 
   1  -9  11     3671.83     3693.90    213.35 o 
   2  -9  11     3483.21     3412.90    223.44 o 
   3  -9  11      135.36      135.80     34.91 o 
   4  -9  11      211.24      272.56     64.47 o 
   5  -9  11     2962.25     2890.99    188.65 o 
   6  -9  11        1.07       22.88     42.17 o 
 -11  -8  11      195.94      118.70     47.51 o 
 -10  -8  11     4198.13     4259.63    215.40 o 
  -9  -8  11     2760.55     2837.54    113.89 o 
  -8  -8  11      411.37      437.33     45.00 o 
  -7  -8  11     1020.34      984.49     54.76 o 
  -6  -8  11    10998.89    10532.93    277.23 o 
  -5  -8  11        5.95       97.33     22.51 o 
  -4  -8  11      849.59      848.08     46.32 o 
  -3  -8  11     6392.83     6285.15    162.79 o 
  -2  -8  11     3613.93     3533.94    106.26 o 
  -1  -8  11     2305.19     2226.02     78.95 o 
   0  -8  11     3979.15     3821.19    115.00 o 
   1  -8  11      383.62      465.45     45.83 o 
   2  -8  11      833.05      863.95     52.14 o 
   3  -8  11     8132.54     8139.04    271.15 o 
   4  -8  11      502.47      448.82     42.30 o 
   5  -8  11     2026.24     2055.50    102.20 o 
   6  -8  11     1089.80     1092.72    119.94 o 
   7  -8  11       46.10       -7.60     37.86 o 
 -11  -7  11     2597.67     2709.16    111.82 o 
 -10  -7  11      378.50      370.35     43.52 o 
  -9  -7  11     2220.59     2127.08    160.91 o 
  -8  -7  11     3371.51     3475.88    219.02 o 
  -7  -7  11        9.52       21.25     20.80 o 
  -6  -7  11      827.43      857.91     74.70 o 
  -5  -7  11      640.66      712.00     40.52 o 
  -4  -7  11     2522.61     2419.65     76.48 o 
  -3  -7  11     2312.81     2096.20     70.28 o 
  -2  -7  11     9101.18     8788.96    210.41 o 
  -1  -7  11      702.52      734.03     37.00 o 
   0  -7  11       26.69       39.20     18.95 o 
   1  -7  11     3976.22     4148.38    195.85 o 
   2  -7  11       15.48       19.40     15.85 o 
   3  -7  11     3991.60     4228.06    124.00 o 
   4  -7  11     1711.72     1727.94     71.65 o 
   5  -7  11     2701.21     2867.74    100.44 o 
   6  -7  11      960.08     1048.29     74.43 o 
   7  -7  11     3514.60     3522.43    146.97 o 
   8  -7  11        8.38      -35.96     36.69 o 
 -12  -6  11       89.84      124.21     32.94 o 
 -11  -6  11      326.56      387.26     43.69 o 
 -10  -6  11     1532.11     1585.04     62.33 o 
  -9  -6  11      161.19      151.22     50.29 o 
  -8  -6  11     1186.53     1147.28     59.12 o 
  -7  -6  11     3767.69     3720.33    124.03 o 
  -6  -6  11       16.63       23.61     17.65 o 
  -5  -6  11      450.65      416.38     32.48 o 
  -4  -6  11       17.68       45.56     15.27 o 
  -3  -6  11      449.97      391.25     25.14 o 
  -2  -6  11     4762.81     4569.31    103.35 o 
  -1  -6  11     5792.50     6016.46    230.86 o 
   0  -6  11      205.62      256.40     25.63 o 
   1  -6  11      696.03      614.82     29.82 o 
   2  -6  11     7189.62     7336.60    157.84 o 
   3  -6  11     2908.57     2700.60     86.29 o 
   4  -6  11     2599.58     2406.72     84.28 o 
   5  -6  11     9360.13     9305.21    233.23 o 
   6  -6  11        4.36       10.68     20.24 o 
   7  -6  11     1436.28     1353.16    160.44 o 
   8  -6  11      233.47      163.20     40.08 o 
   9  -6  11     1517.61     1375.00    129.23 o 
 -12  -5  11     1372.91     1392.06     88.22 o 
 -11  -5  11      852.88      777.58     42.07 o 
 -10  -5  11       41.54       37.19     18.01 o 
  -9  -5  11     5817.28     6299.31    192.54 o 
  -8  -5  11      128.28      134.76     24.32 o 
  -7  -5  11     6247.14     6228.42    183.60 o 
  -6  -5  11     2826.51     3063.56    101.08 o 
  -5  -5  11      330.89      272.27     26.71 o 
  -4  -5  11      110.43      106.86     11.93 o 
  -3  -5  11     4284.78     4426.79     84.82 o 
  -2  -5  11      107.57      184.17     20.14 o 
  -1  -5  11     3886.87     3974.82     80.28 o 
   0  -5  11       10.19       20.89     11.28 o 
   1  -5  11     4966.17     5200.29    102.22 o 
   2  -5  11     4231.18     4338.70    101.95 o 
   3  -5  11     5221.04     5157.06    145.82 o 
   4  -5  11     1097.94     1074.90     44.16 o 
   5  -5  11      487.46      482.69     40.42 o 
   6  -5  11      243.33      219.54     31.16 o 
   7  -5  11     1799.21     1724.93     73.49 o 
   8  -5  11      171.33      223.93     41.29 o 
   9  -5  11     6230.50     6245.57    221.42 o 
 -12  -4  11      436.63      493.32     35.64 o 
 -11  -4  11     4769.81     4854.21    102.86 o 
 -10  -4  11     2332.11     2470.40     68.98 o 
  -9  -4  11     3468.29     3562.29     86.03 o 
  -8  -4  11     3945.90     3926.13    103.96 o 
  -7  -4  11      734.22      935.20     59.64 o 
  -6  -4  11     1128.40     1115.43     47.32 o 
  -5  -4  11    15261.78    15444.19    286.21 o 
  -4  -4  11     4278.83     4406.36     90.86 o 
  -3  -4  11     3319.33     3503.66     75.63 o 
  -2  -4  11    12020.45    12096.45    209.88 o 
  -1  -4  11      718.19      713.20     23.94 o 
   0  -4  11     6735.94     6616.03    120.80 o 
   1  -4  11     7500.17     7811.51    128.21 o 
   2  -4  11     6999.47     6961.54    118.47 o 
   3  -4  11       58.62      114.54     15.21 o 
   4  -4  11       86.71       72.13     16.48 o 
   5  -4  11     5438.13     5341.26    156.94 o 
   6  -4  11      298.93      365.21     34.89 o 
   7  -4  11     7785.32     8117.03    274.32 o 
   8  -4  11      153.26      277.42     90.82 o 
   9  -4  11      208.76      196.79     40.36 o 
  10  -4  11        4.99       44.27     35.38 o 
 -12  -3  11       70.51       53.37     22.23 o 
 -11  -3  11      765.04      732.65     40.75 o 
 -10  -3  11     5347.27     5457.72    122.03 o 
  -9  -3  11     3990.00     3951.39     92.42 o 
  -8  -3  11      114.01      120.70     16.12 o 
  -7  -3  11    12677.14    12818.25    278.90 o 
  -6  -3  11     2252.62     2272.37     84.06 o 
  -5  -3  11     5454.60     5249.07    211.53 o 
  -4  -3  11     4948.35     5161.97    251.58 o 
  -3  -3  11     4244.82     4361.59    124.91 o 
  -2  -3  11      859.06      758.07     29.11 o 
  -1  -3  11     9223.82     9782.10    164.81 o 
   0  -3  11     3113.79     3162.64     73.61 o 
   1  -3  11      320.91      282.54     17.12 o 
   2  -3  11     2531.89     2566.82     54.77 o 
   3  -3  11     4277.92     4452.98     81.86 o 
   4  -3  11      230.04      266.71     22.67 o 
   5  -3  11     5923.39     5775.17    129.57 o 
   6  -3  11     2375.96     2477.49     83.49 o 
   7  -3  11      198.47      208.07     28.55 o 
   8  -3  11       64.97       66.06     22.42 o 
   9  -3  11     8048.21     8013.01    259.84 o 
  10  -3  11      243.34      231.81     44.02 o 
 -12  -2  11      131.39      139.36     26.96 o 
 -11  -2  11     1907.39     1918.96     60.99 o 
 -10  -2  11        5.96      -15.44     16.49 o 
  -9  -2  11     7927.35     7915.46    161.67 o 
  -8  -2  11      326.70      311.67     21.31 o 
  -7  -2  11      254.95      243.29     17.76 o 
  -6  -2  11     3383.34     3108.41    101.97 o 
  -5  -2  11     7220.79     7248.51    200.53 o 
  -4  -2  11      211.47      253.47     29.60 o 
  -3  -2  11    17547.02    17310.89    438.77 o 
  -2  -2  11      921.81      893.96     27.72 o 
  -1  -2  11     2055.56     2017.16     53.16 o 
   0  -2  11      120.40       98.28      8.35 o 
   1  -2  11     5254.27     5004.79     95.36 o 
   2  -2  11     1903.85     1877.66     44.44 o 
   3  -2  11     7711.13     8134.15    151.56 o 
   4  -2  11     6981.42     6990.94    130.69 o 
   5  -2  11       52.65       75.45     15.47 o 
   6  -2  11     7989.44     7642.70    163.82 o 
   7  -2  11     4048.00     3953.41    116.85 o 
   8  -2  11     1289.52     1208.01     58.13 o 
   9  -2  11     7188.94     7391.99    241.25 o 
  10  -2  11       36.60        9.67     24.85 o 
  11  -2  11       39.96        6.33     39.43 o 
 -12  -1  11       28.36       36.05     33.69 o 
 -11  -1  11     2171.21     2414.95     70.69 o 
 -10  -1  11     1579.01     1577.42     51.89 o 
  -9  -1  11       21.94       -0.14     12.87 o 
  -8  -1  11      331.42      311.58     25.73 o 
  -7  -1  11    11020.10    10739.63    203.77 o 
  -6  -1  11        2.66        8.77      9.68 o 
  -5  -1  11     5448.17     5715.00    272.52 o 
  -4  -1  11       83.58       52.63     28.14 o 
  -3  -1  11     1885.79     1956.66    112.12 o 
  -2  -1  11       39.53       64.32     13.60 o 
  -1  -1  11    10006.88    10068.38    267.26 o 
   0  -1  11      202.89      163.27     16.73 o 
   1  -1  11     9359.91     9982.90    188.05 o 
   2  -1  11      469.48      516.43     15.56 o 
   3  -1  11     8710.96     9369.61    202.14 o 
   4  -1  11     1136.79     1157.54     35.31 o 
   5  -1  11     4359.60     4497.22    102.55 o 
   6  -1  11     1045.86     1065.28     41.86 o 
   7  -1  11     3260.09     3333.05    129.12 o 
   8  -1  11       31.34       37.33     21.43 o 
   9  -1  11       42.52       67.44     27.08 o 
  10  -1  11       27.07       39.81     26.49 o 
  11  -1  11     1867.08     1867.72    100.41 o 
 -12   0  11       49.88       61.69     22.89 o 
 -11   0  11       86.70       94.83     20.04 o 
 -10   0  11     1012.10      848.04     38.59 o 
  -9   0  11     1559.64     1524.53     50.72 o 
  -8   0  11      230.02      245.21     19.59 o 
  -7   0  11     3816.51     3436.95     67.79 o 
  -6   0  11     2067.99     1910.19     53.38 o 
  -5   0  11      617.38      703.50     23.27 o 
  -4   0  11      130.27      139.90     36.98 o 
  -3   0  11    13015.45    13194.35    488.76 o 
  -2   0  11      131.78      163.36     38.96 o 
  -1   0  11    27563.09    27468.05    971.75 o 
   0   0  11      725.68      687.97     30.15 o 
   1   0  11       17.41      399.89     25.64 o 
   2   0  11     2355.72     2362.45     58.97 o 
   3   0  11     6218.34     6759.92    128.34 o 
   4   0  11      694.97      720.63     25.94 o 
   5   0  11    11207.88    11239.94    197.63 o 
   6   0  11     1315.47     1243.43     44.44 o 
   7   0  11      102.06      150.51     20.72 o 
   8   0  11      399.15      432.84     36.51 o 
   9   0  11     4312.69     4384.36    129.88 o 
  10   0  11      410.54      323.61     63.30 o 
  11   0  11     1094.31     1136.92     75.45 o 
  12   0  11      556.79      554.14     62.38 o 
 -11   1  11     2167.80     2130.82     67.28 o 
 -10   1  11      519.97      541.25     33.61 o 
  -9   1  11     3537.58     3574.68     87.01 o 
  -8   1  11      153.90      191.13     16.44 o 
  -7   1  11     1494.54     1428.55     43.44 o 
  -6   1  11      881.00      838.80     28.37 o 
  -5   1  11    13399.50    13035.42    238.10 o 
  -4   1  11      394.19      446.35     49.30 o 
  -3   1  11    10316.78     9323.35    361.15 o 
  -2   1  11     2369.72     2312.40    124.04 o 
  -1   1  11       66.58      249.62     44.51 o 
   0   1  11      816.27      706.90     27.17 o 
   1   1  11    28176.73    27554.73    695.76 o 
   2   1  11      209.32      196.14     13.28 o 
   3   1  11    21828.60    21594.33    398.50 o 
   4   1  11       32.84       47.36     13.20 o 
   5   1  11       66.05       69.69     13.53 o 
   6   1  11     1476.34     1448.28     54.13 o 
   7   1  11     4652.81     4603.87    108.71 o 
   8   1  11        2.74       -9.21     15.14 o 
   9   1  11     2561.05     2413.67     85.46 o 
  10   1  11      168.83      186.54     36.09 o 
  11   1  11      356.72      318.92     77.40 o 
  12   1  11     1214.09     1266.50     83.20 o 
 -11   2  11     6741.97     6902.91    179.83 o 
 -10   2  11      225.57      279.25     26.78 o 
  -9   2  11       60.32       71.30     16.65 o 
  -8   2  11      286.46      265.41     19.31 o 
  -7   2  11     2088.21     2058.40     48.13 o 
  -6   2  11      175.80      170.10     15.33 o 
  -5   2  11    10953.05    10825.22    201.96 o 
  -4   2  11     2270.99     2458.96     52.62 o 
  -3   2  11     4790.05     4761.18    164.82 o 
  -2   2  11      801.22      729.23     72.14 o 
  -1   2  11    11988.47    11527.13    432.26 o 
   0   2  11      514.27      639.06     48.87 o 
   1   2  11     9391.49     9332.62    244.82 o 
   2   2  11      241.71      235.05     13.98 o 
   3   2  11     1005.17     1003.91     31.75 o 
   4   2  11      719.39      725.51     25.03 o 
   5   2  11     7549.23     7882.71    121.51 o 
   6   2  11        4.56        6.39     11.77 o 
   7   2  11    11254.25    11244.37    261.53 o 
   8   2  11     5372.11     5274.02    216.79 o 
   9   2  11       74.68       62.58     27.22 o 
  10   2  11      185.79      249.39     39.87 o 
  11   2  11     2287.92     2157.67    103.79 o 
  12   2  11       76.57       66.48     32.43 o 
 -11   3  11        2.02        5.78     19.40 o 
 -10   3  11       35.20       18.94     14.80 o 
  -9   3  11     8801.73     8365.80    156.97 o 
  -8   3  11      163.21      150.62     17.20 o 
  -7   3  11     2576.27     2452.88     73.71 o 
  -6   3  11     1122.32     1134.83     32.04 o 
  -5   3  11      242.29      200.13     16.44 o 
  -4   3  11     6427.15     6234.93    121.91 o 
  -3   3  11     4316.84     4265.05     84.86 o 
  -2   3  11     2485.35     2352.31     65.81 o 
  -1   3  11     1512.36     1497.83     40.96 o 
   0   3  11     1673.67     1627.61     47.44 o 
   1   3  11     2915.49     3053.17     96.31 o 
   2   3  11     9435.08     9124.33    173.46 o 
   3   3  11     6466.19     6339.82    253.77 o 
   4   3  11     3628.20     3738.42     91.13 o 
   5   3  11     6215.82     6384.10    172.86 o 
   6   3  11     3010.87     3068.25     76.75 o 
   7   3  11       48.99       19.13     17.67 o 
   8   3  11     3438.93     3506.62    104.50 o 
   9   3  11     1332.96     1381.23     60.44 o 
  10   3  11      672.12      820.08    107.70 o 
  11   3  11     4780.73     4760.63    174.53 o 
  12   3  11      808.49      970.31     94.76 o 
 -10   4  11        1.29       61.20     19.88 o 
  -9   4  11     5157.34     5227.10    109.56 o 
  -8   4  11      477.19      535.61     29.37 o 
  -7   4  11       67.50       71.81     13.71 o 
  -6   4  11      722.42      787.28     28.41 o 
  -5   4  11     6301.25     6045.51    137.73 o 
  -4   4  11      412.25      447.45     21.78 o 
  -3   4  11      258.84      315.60     17.81 o 
  -2   4  11      700.78      862.76     38.18 o 
  -1   4  11      912.82      856.00     33.63 o 
   0   4  11       36.41       73.19     12.13 o 
   1   4  11     9541.60     9399.06    280.75 o 
   2   4  11      537.12      781.55     29.42 o 
   4   4  11     3649.48     3836.37     90.60 o 
   5   4  11     6356.25     6266.33    142.41 o 
   6   4  11      125.28      310.18     23.84 o 
   7   4  11    19840.40    19521.64    429.72 o 
   8   4  11      288.63      398.26     34.44 o 
   9   4  11     2887.89     2935.72    142.53 o 
  10   4  11     1782.55     1717.49     86.93 o 
  11   4  11        6.40       67.14     30.06 o 
  12   4  11      807.63      962.80     77.73 o 
 -10   5  11      218.61      264.85     21.73 o 
  -9   5  11       27.69       54.26     11.73 o 
  -8   5  11      253.26      246.47     22.87 o 
  -7   5  11     5218.54     5437.16    109.06 o 
  -6   5  11      680.52      819.29     31.34 o 
  -5   5  11    12451.64    11908.11    217.26 o 
  -4   5  11      223.45      284.15     14.85 o 
  -3   5  11       60.03      127.12      9.65 o 
  -2   5  11      337.52      360.49     20.74 o 
  -1   5  11     6405.06     6510.87    130.08 o 
   0   5  11     4244.56     4433.24     92.15 o 
   1   5  11    13234.90    12918.30    328.87 o 
   2   5  11       12.55       23.22      9.81 o 
   3   5  11     3068.73     2901.76     58.20 o 
   4   5  11        5.77       23.79      8.68 o 
   5   5  11    12862.82    13044.26    253.23 o 
   6   5  11     2673.88     3026.55    102.22 o 
   7   5  11    11764.99    11813.84    280.39 o 
   8   5  11     2104.35     1986.49     72.05 o 
   9   5  11     3101.36     3113.15    100.00 o 
  10   5  11      876.04      867.66     95.02 o 
  11   5  11     4442.21     4344.08    162.59 o 
  12   5  11      229.17      292.89     45.74 o 
  -9   6  11     4725.52     4478.85     97.21 o 
  -8   6  11       25.07       20.64     13.73 o 
  -7   6  11     3254.69     3375.44     60.90 o 
  -6   6  11     1402.32     1444.94     36.36 o 
  -5   6  11        6.61       30.37     12.38 o 
  -4   6  11      498.38      473.76     25.20 o 
  -3   6  11     9279.31     9122.21    160.87 o 
  -2   6  11        3.48      -10.09      7.24 o 
  -1   6  11     8946.32     9692.74    152.89 o 
   0   6  11    16088.02    16369.66    248.22 o 
   1   6  11     2237.00     2414.94     59.37 o 
   2   6  11        7.62       18.31      6.01 o 
   3   6  11     7228.85     7403.56    120.03 o 
   4   6  11     1498.47     1457.42     50.65 o 
   5   6  11      998.15      912.34     39.52 o 
   6   6  11     5030.27     5002.55    115.30 o 
   7   6  11     2421.45     2267.46    109.55 o 
   8   6  11      519.05      527.44     63.12 o 
   9   6  11     2310.51     2478.43     86.35 o 
  10   6  11     1476.30     1526.69     86.58 o 
  11   6  11     1567.31     1404.57     82.71 o 
  12   6  11     2486.80     2627.40    120.55 o 
  -9   7  11     1590.27     1547.91     55.16 o 
  -8   7  11      452.93      507.52     29.14 o 
  -7   7  11     2768.41     2640.29     53.61 o 
  -6   7  11     2432.26     2334.25     47.82 o 
  -5   7  11     8065.71     8146.25    136.75 o 
  -4   7  11     1108.14     1143.65     31.92 o 
  -3   7  11      791.76      690.91     24.11 o 
  -2   7  11     3883.15     3557.72     66.63 o 
  -1   7  11     7174.58     7137.76    118.04 o 
   0   7  11     2777.79     2698.07     49.85 o 
   1   7  11      248.59      317.23     13.48 o 
   2   7  11      628.88      576.11     27.59 o 
   3   7  11       24.32       22.71      8.33 o 
   4   7  11     4673.24     4621.80    117.55 o 
   5   7  11     6150.94     6041.03    171.90 o 
   6   7  11     2322.78     2378.52    107.39 o 
   7   7  11      833.69      752.05     43.53 o 
   8   7  11     1154.05     1237.11     84.60 o 
   9   7  11      590.09      489.10     41.06 o 
  10   7  11     5077.88     5193.57    181.74 o 
  11   7  11       32.40       43.71     27.25 o 
  12   7  11      395.41      402.37     52.40 o 
  -8   8  11       13.96       -9.75     14.11 o 
  -7   8  11     4340.89     4320.02     96.82 o 
  -6   8  11       14.08       20.00     12.32 o 
  -5   8  11     1407.00     1388.82     39.95 o 
  -4   8  11     1321.39     1405.08     39.12 o 
  -3   8  11     8165.32     8154.86    136.96 o 
  -2   8  11       18.84       31.88     10.90 o 
  -1   8  11     8278.61     7831.23    130.82 o 
   0   8  11     1595.86     1479.27     33.34 o 
   1   8  11       92.46      112.55     11.69 o 
   2   8  11      403.64      443.57     19.14 o 
   3   8  11      400.96      590.74     27.46 o 
   4   8  11      567.40      564.34     29.89 o 
   5   8  11     2488.77     2313.54     92.78 o 
   6   8  11      768.06     1064.73     48.04 o 
   7   8  11      495.75      506.70     38.86 o 
   8   8  11     1906.41     2123.76     77.20 o 
   9   8  11     2529.06     2449.16     87.66 o 
  10   8  11      242.94      276.74     87.93 o 
  11   8  11     3391.63     3744.21    148.87 o 
  12   8  11     1987.74     1940.48    103.35 o 
  -7   9  11        3.61        8.86     14.48 o 
  -6   9  11      214.35      188.57     21.80 o 
  -5   9  11     1387.16     1350.06     42.06 o 
  -4   9  11       28.87       59.16     13.53 o 
  -3   9  11     4377.61     4351.96     85.57 o 
  -2   9  11      571.10      637.76     27.79 o 
  -1   9  11     5488.89     5284.57     97.21 o 
   0   9  11      431.66      452.32     20.34 o 
   1   9  11      720.98      699.66     40.98 o 
   2   9  11      383.29      319.70     22.45 o 
   3   9  11     4240.22     4215.53    107.26 o 
   4   9  11     3196.06     3201.04     71.49 o 
   5   9  11     4583.74     4386.48    103.60 o 
   6   9  11     4561.88     4539.56    153.90 o 
   7   9  11      770.95      831.47     47.22 o 
   8   9  11       14.53       13.88     20.95 o 
   9   9  11     2690.59     2595.38     92.19 o 
  10   9  11     1409.27     1303.81     88.40 o 
  11   9  11      231.85      227.29     42.07 o 
  12   9  11     3979.18     4303.17    313.31 o 
  -7  10  11     1368.34     1464.01     53.56 o 
  -6  10  11      420.87      377.54     29.46 o 
  -5  10  11     1842.03     1788.73     55.72 o 
  -4  10  11      769.19      758.38     38.90 o 
  -3  10  11       35.73       55.51     14.70 o 
  -2  10  11     2805.70     2801.23     68.88 o 
  -1  10  11     1652.34     1842.43     57.51 o 
   0  10  11      343.13      336.74     22.90 o 
   1  10  11     1739.39     1600.35     50.31 o 
   2  10  11     2687.39     2402.77     59.16 o 
   3  10  11     1636.46     1591.30     46.21 o 
   4  10  11     6789.25     6828.05    130.94 o 
   5  10  11      321.15      330.84     27.33 o 
   6  10  11       23.21       46.95     16.83 o 
   7  10  11     1893.80     1815.72     71.83 o 
   8  10  11     3903.69     4137.49    213.98 o 
   9  10  11      671.53      771.07     63.64 o 
  10  10  11     3359.76     3403.96    138.64 o 
  11  10  11       38.84       48.35     30.99 o 
  -6  11  11      220.48      236.76     26.93 o 
  -5  11  11      148.11      154.12     22.17 o 
  -4  11  11     3388.84     3309.60     83.62 o 
  -3  11  11     4489.64     4466.05    101.12 o 
  -2  11  11     1275.61     1276.01     51.44 o 
  -1  11  11     3758.62     3747.70     80.59 o 
   0  11  11     2186.71     2096.22     54.68 o 
   1  11  11      324.07      275.95     24.34 o 
   2  11  11     5237.13     5055.02    119.06 o 
   3  11  11     6029.84     5947.60    134.44 o 
   4  11  11      102.45       70.93     16.18 o 
   5  11  11       63.46       57.97     15.91 o 
   6  11  11     5218.00     5308.16    127.12 o 
   7  11  11      519.49      482.43     42.59 o 
   8  11  11     4252.19     4221.35    156.13 o 
   9  11  11      624.65      572.07     58.35 o 
  10  11  11        6.22       22.76     27.55 o 
  11  11  11      364.22      360.27     74.77 o 
  -4  12  11      273.48      281.80     27.90 o 
  -3  12  11     2302.78     2167.36     65.33 o 
  -2  12  11     3007.89     3133.79     94.41 o 
  -1  12  11        0.78       31.77     16.64 o 
   0  12  11     3587.32     3906.51    106.86 o 
   1  12  11     1730.74     1667.48     59.51 o 
   2  12  11      270.67      297.53     28.77 o 
   3  12  11     6417.55     6387.13    145.58 o 
   4  12  11     3339.65     3632.46     96.06 o 
   5  12  11      321.21      345.52     30.50 o
[truncated: 121,102 more chars]
